# Supplementary material for: A hybrid extraction model for semantic knowledge discovery of water conservancy big data
Source: PeerJ Comput Sci. 2025 Jul 7;11:e2960. doi: 10.7717/peerj-cs.2960 (PMC12453640; doi:10.7717/peerj-cs.2960)
Supplement: Supplemental Information 1 [file peerj-cs-11-2960-s001.py]

import matplotlib.pyplot as plt

# Data for Sina Weibo extraction results
models = ['WIEM-DL', 'BiLSTM-CRF', 'BERT-CRF']
precision = [93,91,89]  # Example values
recall = [92,86,87]       # Example values
f1_score = [93,87,88]

x = range(len(models))

# Plotting
plt.figure(figsize=(8, 6))
plt.bar(x, precision, width=0.25, label='Precision', color='skyblue', align='center')
plt.bar([p + 0.25 for p in x], recall, width=0.25, label='Recall', color='orange', align='center')
plt.bar([p + 0.50 for p in x], f1_score, width=0.25, label='F1 Score', color='green', align='center')

# Adding labels and title
plt.xlabel('Models', fontsize=12)
plt.ylabel('Percentage (%)', fontsize=12)
#plt.title('Sina Weibo Information Extraction Results', fontsize=12)
plt.xticks([p + 0.25 for p in x], models, fontsize=10)
plt.ylim(85, 95)
plt.legend(loc='lower right', fontsize=10)

# Display the plot
plt.tight_layout()
plt.show()
