# Supplementary material for: A hybrid extraction model for semantic knowledge discovery of water conservancy big data
Source: PeerJ Comput Sci. 2025 Jul 7;11:e2960. doi: 10.7717/peerj-cs.2960 (PMC12453640; doi:10.7717/peerj-cs.2960)
Supplement: Supplemental Information 6 [file peerj-cs-11-2960-s006.py]

import torch
from torch.utils.data import DataLoader

import config
import logging
from data_loader import SegDataset
from metric import f1_score, bad_case, output_write

from tqdm import tqdm
import numpy as np

# print numpy array
np.set_printoptions(threshold=np.inf)


def epoch_train(train_loader, model, optimizer, scheduler, device, epoch, kf_index=0):
    """
   Function：
1. Use the BiLSTM model to calculate the probability of each word corresponding to four labels, such as "I": {"B": 0.2, "E": 0.3, "M": 0, "s": 0.5} model. forwards with __crf
2. Calculate gradient loss. backward()
3. Update the optimizer gradient optimizer. step() based on the gradient;
    
Details:
1. Why clear the gradients of the model and optimizer: Because the gradients obtained from the previous training are not useful for this training, it is necessary to clear the gradients.
    """
    model.train()       # 
    train_loss = 0.0
    for idx, batch_samples in enumerate(tqdm(train_loader)):    # tqdm 
        x, y, mask, lens = batch_samples
        x = x.to(device)
        y = y.to(device)
        mask = mask.to(device)
        model.zero_grad()    # 
        tag_scores, loss = model.forward_with_crf(x, mask, y)  #LSTM pre network computation (calculating the probability of each word corresponding to four labels and calculating the loss value)
        train_loss += loss.item()
        # 
        loss.backward()     # 
        # 
        optimizer.step()    # 
        optimizer.zero_grad()   # 
    # scheduler
    scheduler.step()
    train_loss = float(train_loss) / len(train_loader)      # 
    if kf_index == 0:
        logging.info("epoch: {}, train loss: {}".format(epoch, train_loss))
    else:
        logging.info("Kf round: {}, epoch: {}, train loss: {}".format(kf_index, epoch, train_loss))


def train(train_loader, dev_loader, vocab, model, optimizer, scheduler, device, kf_index=0):
    """
Function:
Repeatedly train the model ->verify parameter reliability ->adjust parameters ->continue training the model
Details:
Epoch_train(): Training model parameters
Dev(): Verify the reliability of model parameters and calculate relevant indicators
Improve_f1: The difference between the effect obtained by the current model parameters and the effect obtained by the historical best parameters. If improve_f1 is greater than 1e-5, it means that the current parameters are better than the historical best parameters, and the current parameters should be set as the historical best parameters
    """
    best_val_f1 = 0.0   # 
    patience_counter = 0    # 
    # start training
    for epoch in range(1, config.epoch_num + 1):        # 
        epoch_train(train_loader, model, optimizer, scheduler, device, epoch, kf_index)  #
        # 
        with torch.no_grad():
            # dev loss calculation
            metric = dev(dev_loader, vocab, model, device)  #
            val_f1 = metric['f1']       # 
            dev_loss = metric['loss']   # 
            if kf_index == 0:
                logging.info("epoch: {}, f1 score: {}, "
                             "dev loss: {}".format(epoch, val_f1, dev_loss))
            else:
                logging.info("Kf round: {}, epoch: {}, f1 score: {}, "
                             "dev loss: {}".format(kf_index, epoch, val_f1, dev_loss))
            improve_f1 = val_f1 - best_val_f1   #best_val_f1：
            if improve_f1 > 1e-5:       # 
                best_val_f1 = val_f1
                if kf_index == 0:
                    torch.save(model, config.model_dir)
                else:
                    torch.save(model, config.exp_dir + "model_{}.pth".format(kf_index))     #
                logging.info("--------Save best model!--------")
                if improve_f1 < config.patience:        # 
                    patience_counter += 1
                else:
                    patience_counter = 0
            else:
                patience_counter += 1
            # Early stopping and logging best f1
            if (patience_counter >= config.patience_num and epoch > config.min_epoch_num) or epoch == config.epoch_num: # 
                logging.info("Best val f1: {}".format(best_val_f1))   #
                break
    logging.info("Training Finished!")


def dev(data_loader, vocab, model, device, mode='dev'):
    """
    Function:
Validate the effectiveness of model parameters through validation sets
    
Details:
The validation approach is based on the text set of the validation set, using the parameters trained by the model to predict the labels corresponding to each word,
Then compare it with the actual label and calculate the accuracy of the prediction as the validity of the model parameters. Among them, true_tags are
The list of real labels corresponding to each word in the validation set, pre_tags is the list of labels predicted based on model parameters
2. The module.forward function uses an LSTM model to predict the probability of each word corresponding to each label
3. The model.crf.decode function uses the CRF model to ultimately determine the label corresponding to each word
4. The f1_score function is used to calculate the validity of model parameters, specifically calculating accuracy, recall, and the geometric mean of these two ratios
5. The evaluation indicators for model parameters are stored in the variable metrics and output as functions
    """
    model.eval()
    true_tags = []
    pred_tags = []
    sent_data = []
    dev_losses = 0
    for idx, batch_samples in enumerate(tqdm(data_loader)):    # 
        words, labels, masks, lens = batch_samples
        sent_data.extend([[vocab.id2word.get(idx.item()) for i, idx in enumerate(indices) if mask[i] > 0]
                          for (mask, indices) in zip(masks, words)])
        words = words.to(device)
        labels = labels.to(device)
        masks = masks.to(device)
        y_pred = model.forward(words, training=False)     #
        labels_pred = model.crf.decode(y_pred, mask=masks)
        targets = [itag[:ilen] for itag, ilen in zip(labels.cpu().numpy(), lens)]
        true_tags.extend([[vocab.id2label.get(idx) for idx in indices] for indices in targets])      # 
        pred_tags.extend([[vocab.id2label.get(idx) for idx in indices] for indices in labels_pred])  # 
        # 
        _, dev_loss = model.forward_with_crf(words, masks, labels)
        dev_losses += dev_loss
    assert len(pred_tags) == len(true_tags)
    assert len(sent_data) == len(true_tags)

    # logging loss, f1 and report
    metrics = {}        # 
    f1, p, r = f1_score(true_tags, pred_tags)   # 
    metrics['f1'] = f1      
    metrics['p'] = p        # 
    metrics['r'] = r        # 
    metrics['loss'] = float(dev_losses) / len(data_loader)
    if mode != 'dev':
        bad_case(sent_data, pred_tags, true_tags)
        output_write(sent_data, pred_tags)
    return metrics


def load_model(model_dir, device):
    # Prepare model
    model = torch.load(model_dir)
    model.to(device)
    logging.info("--------Load model from {}--------".format(model_dir))
    return model


def test(dataset_dir, vocab, device, kf_index=0):
    """test model performance on the final test set"""
    data = np.load(dataset_dir, allow_pickle=True)
    word_test = data["words"]
    label_test = data["labels"]
    # build dataset
    test_dataset = SegDataset(word_test, label_test, vocab, config.label2id)
    # build data_loader
    test_loader = DataLoader(test_dataset, batch_size=config.batch_size,
                             shuffle=False, collate_fn=test_dataset.collate_fn)
    if kf_index == 0:
        model = load_model(config.model_dir, device)
    else:
        model = load_model(config.exp_dir + "model_{}.pth".format(kf_index), device)
    metric = dev(test_loader, vocab, model, device, mode='test')
    f1 = metric['f1']
    p = metric['p']
    r = metric['r']
    test_loss = metric['loss']
    print(f1)
    if kf_index == 0:
        logging.info("final test loss: {}, f1 score: {}, precision:{}, recall: {}"
                     .format(test_loss, f1, p, r))
    else:
        logging.info("Kf round: {}, final test loss: {}, f1 score: {}, precision:{}, recall: {}"
                     .format(kf_index, test_loss, f1, p, r))
    return test_loss, f1
