# Supplementary material for: A hybrid extraction model for semantic knowledge discovery of water conservancy big data
Source: PeerJ Comput Sci. 2025 Jul 7;11:e2960. doi: 10.7717/peerj-cs.2960 (PMC12453640; doi:10.7717/peerj-cs.2960)
Supplement: Supplemental Information 7 [file peerj-cs-11-2960-s007.txt]

[PAD]
[unused1]
[unused2]
[unused3]
[unused4]
[unused5]
[unused6]
[unused7]
[unused8]
[unused9]
[unused10]
[unused11]
[unused12]
[unused13]
[unused14]
[unused15]
[unused16]
[unused17]
[unused18]
[unused19]
[unused20]
[unused21]
[unused22]
[unused23]
[unused24]
[unused25]
[unused26]
[unused27]
[unused28]
[unused29]
[unused30]
[unused31]
[unused32]
[unused33]
[unused34]
[unused35]
[unused36]
[unused37]
[unused38]
[unused39]
[unused40]
[unused41]
[unused42]
[unused43]
[unused44]
[unused45]
[unused46]
[unused47]
[unused48]
[unused49]
[unused50]
[unused51]
[unused52]
[unused53]
[unused54]
[unused55]
[unused56]
[unused57]
[unused58]
[unused59]
[unused60]
[unused61]
[unused62]
[unused63]
[unused64]
[unused65]
[unused66]
[unused67]
[unused68]
[unused69]
[unused70]
[unused71]
[unused72]
[unused73]
[unused74]
[unused75]
[unused76]
[unused77]
[unused78]
[unused79]
[unused80]
[unused81]
[unused82]
[unused83]
[unused84]
[unused85]
[unused86]
[unused87]
[unused88]
[unused89]
[unused90]
[unused91]
[unused92]
[unused93]
[unused94]
[unused95]
[unused96]
[unused97]
[unused98]
[unused99]
[UNK]
[CLS]
[SEP]
[MASK]
<S>
<T>
!
"
#
$
%
&
'
(
)
*
+
,
-
.
/
0
1
2
3
4
5
6
7
8
9
:
;
<
=
>
?
@
[
\
]
^
_
a
b
c
d
e
f
g
h
i
j
k
l
m
n
o
p
q
r
s
t
u
v
w
x
y
z
{
|
}
~
£
¤
¥
§
©
«
®
°
±
²
³
µ
·
¹
º
»
¼
×
ß
æ
÷
ø
đ
ŋ
ɔ
ə
ɡ
ʰ
ˇ
ˈ
ˊ
ˋ
ˍ
ː
˙
˚
ˢ
α
β
γ
δ
ε
η
θ
ι
κ
λ
μ
ν
ο
π
ρ
ς
σ
τ
υ
φ
χ
ψ
ω
а
б
в
г
д
е
ж
з
и
к
л
м
н
о
п
р
с
т
у
ф
х
ц
ч
ш
ы
ь
я
і
ا
ب
ة
ت
د
ر
س
ع
ل
م
ن
ه
و
ي
۩
ก
ง
น
ม
ย
ร
อ
า
เ
๑
་
ღ
ᄀ
ᄁ
ᄂ
ᄃ
ᄅ
ᄆ
ᄇ
ᄈ
ᄉ
ᄋ
ᄌ
ᄎ
ᄏ
ᄐ
ᄑ
ᄒ
ᅡ
ᅢ
ᅣ
ᅥ
ᅦ
ᅧ
ᅨ
ᅩ
ᅪ
ᅬ
ᅭ
ᅮ
ᅯ
ᅲ
ᅳ
ᅴ
ᅵ
ᆨ
ᆫ
ᆯ
ᆷ
ᆸ
ᆺ
ᆻ
ᆼ
ᗜ
ᵃ
ᵉ
ᵍ
ᵏ
ᵐ
ᵒ
ᵘ
‖
„
†
•
‥
‧
 
‰
′
″
‹
›
※
‿
⁄
ⁱ
⁺
ⁿ
₁
₂
₃
₄
€
℃
№
™
ⅰ
ⅱ
ⅲ
ⅳ
ⅴ
←
↑
→
↓
↔
↗
↘
⇒
∀
−
∕
∙
√
∞
∟
∠
∣
∥
∩
∮
∶
∼
∽
≈
≒
≡
≤
≥
≦
≧
≪
≫
⊙
⋅
⋈
⋯
⌒
①
②
③
④
⑤
⑥
⑦
⑧
⑨
⑩
⑴
⑵
⑶
⑷
⑸
⒈
⒉
⒊
⒋
ⓒ
ⓔ
ⓘ
─
━
│
┃
┅
┆
┊
┌
└
├
┣
═
║
╚
╞
╠
╭
╮
╯
╰
╱
╳
▂
▃
▅
▇
█
▉
▋
▌
▍
▎
■
□
▪
▫
▬
▲
△
▶
►
▼
▽
◆
◇
○
◎
●
◕
◠
◢
◤
☀
★
☆
☕
☞
☺
☼
♀
♂
♠
♡
♣
♥
♦
♪
♫
♬
✈
✔
✕
✖
✦
✨
✪
✰
✿
❀
❤
➜
➤
⦿
、
。
〃
々
〇
〈
〉
《
》
「
」
『
』
【
】
〓
〔
〕
〖
〗
〜
〝
〞
ぁ
あ
ぃ
い
う
ぇ
え
お
か
き
く
け
こ
さ
し
す
せ
そ
た
ち
っ
つ
て
と
な
に
ぬ
ね
の
は
ひ
ふ
へ
ほ
ま
み
む
め
も
ゃ
や
ゅ
ゆ
ょ
よ
ら
り
る
れ
ろ
わ
を
ん
゜
ゝ
ァ
ア
ィ
イ
ゥ
ウ
ェ
エ
ォ
オ
カ
キ
ク
ケ
コ
サ
シ
ス
セ
ソ
タ
チ
ッ
ツ
テ
ト
ナ
ニ
ヌ
ネ
ノ
ハ
ヒ
フ
ヘ
ホ
マ
ミ
ム
メ
モ
ャ
ヤ
ュ
ユ
ョ
ヨ
ラ
リ
ル
レ
ロ
ワ
ヲ
ン
ヶ
・
ー
ヽ
ㄅ
ㄆ
ㄇ
ㄉ
ㄋ
ㄌ
ㄍ
ㄎ
ㄏ
ㄒ
ㄚ
ㄛ
ㄞ
ㄟ
ㄢ
ㄤ
ㄥ
ㄧ
ㄨ
ㆍ
㈦
㊣
㎡
㗎
一
丁
七
万
丈
三
上
下
不
与
丐
丑
专
且
丕
世
丘
丙
业
丛
东
丝
丞
丟
両
丢
两
严
並
丧
丨
个
丫
中
丰
串
临
丶
丸
丹
为
主
丼
丽
举
丿
乂
乃
久
么
义
之
乌
乍
乎
乏
乐
乒
乓
乔
乖
乗
乘
乙
乜
九
乞
也
习
乡
书
乩
买
乱
乳
乾
亀
亂
了
予
争
事
二
于
亏
云
互
五
井
亘
亙
亚
些
亜
亞
亟
亡
亢
交
亥
亦
产
亨
亩
享
京
亭
亮
亲
亳
亵
人
亿
什
仁
仃
仄
仅
仆
仇
今
介
仍
从
仏
仑
仓
仔
仕
他
仗
付
仙
仝
仞
仟
代
令
以
仨
仪
们
仮
仰
仲
件
价
任
份
仿
企
伉
伊
伍
伎
伏
伐
休
伕
众
优
伙
会
伝
伞
伟
传
伢
伤
伦
伪
伫
伯
估
伴
伶
伸
伺
似
伽
佃
但
佇
佈
位
低
住
佐
佑
体
佔
何
佗
佘
余
佚
佛
作
佝
佞
佟
你
佢
佣
佤
佥
佩
佬
佯
佰
佳
併
佶
佻
佼
使
侃
侄
來
侈
例
侍
侏
侑
侖
侗
供
依
侠
価
侣
侥
侦
侧
侨
侬
侮
侯
侵
侶
侷
便
係
促
俄
俊
俎
俏
俐
俑
俗
俘
俚
保
俞
俟
俠
信
俨
俩
俪
俬
俭
修
俯
俱
俳
俸
俺
俾
倆
倉
個
倌
倍
倏
們
倒
倔
倖
倘
候
倚
倜
借
倡
値
倦
倩
倪
倫
倬
倭
倶
债
值
倾
偃
假
偈
偉
偌
偎
偏
偕
做
停
健
側
偵
偶
偷
偻
偽
偿
傀
傅
傍
傑
傘
備
傚
傢
傣
傥
储
傩
催
傭
傲
傳
債
傷
傻
傾
僅
働
像
僑
僕
僖
僚
僥
僧
僭
僮
僱
僵
價
僻
儀
儂
億
儆
儉
儋
儒
儕
儘
償
儡
優
儲
儷
儼
儿
兀
允
元
兄
充
兆
兇
先
光
克
兌
免
児
兑
兒
兔
兖
党
兜
兢
入
內
全
兩
八
公
六
兮
兰
共
兲
关
兴
兵
其
具
典
兹
养
兼
兽
冀
内
円
冇
冈
冉
冊
册
再
冏
冒
冕
冗
写
军
农
冠
冢
冤
冥
冨
冪
冬
冯
冰
冲
决
况
冶
冷
冻
冼
冽
冾
净
凄
准
凇
凈
凉
凋
凌
凍
减
凑
凛
凜
凝
几
凡
凤
処
凪
凭
凯
凰
凱
凳
凶
凸
凹
出
击
函
凿
刀
刁
刃
分
切
刈
刊
刍
刎
刑
划
列
刘
则
刚
创
初
删
判
別
刨
利
刪
别
刮
到
制
刷
券
刹
刺
刻
刽
剁
剂
剃
則
剉
削
剋
剌
前
剎
剐
剑
剔
剖
剛
剜
剝
剣
剤
剥
剧
剩
剪
副
割
創
剷
剽
剿
劃
劇
劈
劉
劊
劍
劏
劑
力
劝
办
功
加
务
劣
动
助
努
劫
劭
励
劲
劳
労
劵
効
劾
势
勁
勃
勇
勉
勋
勐
勒
動
勖
勘
務
勛
勝
勞
募
勢
勤
勧
勳
勵
勸
勺
勻
勾
勿
匀
包
匆
匈
匍
匐
匕
化
北
匙
匝
匠
匡
匣
匪
匮
匯
匱
匹
区
医
匾
匿
區
十
千
卅
升
午
卉
半
卍
华
协
卑
卒
卓
協
单
卖
南
単
博
卜
卞
卟
占
卡
卢
卤
卦
卧
卫
卮
卯
印
危
即
却
卵
卷
卸
卻
卿
厂
厄
厅
历
厉
压
厌
厕
厘
厚
厝
原
厢
厥
厦
厨
厩
厭
厮
厲
厳
去
县
叁
参
參
又
叉
及
友
双
反
収
发
叔
取
受
变
叙
叛
叟
叠
叡
叢
口
古
句
另
叨
叩
只
叫
召
叭
叮
可
台
叱
史
右
叵
叶
号
司
叹
叻
叼
叽
吁
吃
各
吆
合
吉
吊
吋
同
名
后
吏
吐
向
吒
吓
吕
吖
吗
君
吝
吞
吟
吠
吡
否
吧
吨
吩
含
听
吭
吮
启
吱
吳
吴
吵
吶
吸
吹
吻
吼
吽
吾
呀
呂
呃
呆
呈
告
呋
呎
呐
呓
呕
呗
员
呛
呜
呢
呤
呦
周
呱
呲
味
呵
呷
呸
呻
呼
命
咀
咁
咂
咄
咆
咋
和
咎
咏
咐
咒
咔
咕
咖
咗
咘
咙
咚
咛
咣
咤
咦
咧
咨
咩
咪
咫
咬
咭
咯
咱
咲
咳
咸
咻
咽
咿
哀
品
哂
哄
哆
哇
哈
哉
哋
哌
响
哎
哏
哐
哑
哒
哔
哗
哟
員
哥
哦
哧
哨
哩
哪
哭
哮
哲
哺
哼
哽
唁
唄
唆
唇
唉
唏
唐
唑
唔
唠
唤
唧
唬
售
唯
唰
唱
唳
唷
唸
唾
啃
啄
商
啉
啊
問
啓
啕
啖
啜
啞
啟
啡
啤
啥
啦
啧
啪
啫
啬
啮
啰
啱
啲
啵
啶
啷
啸
啻
啼
啾
喀
喂
喃
善
喆
喇
喉
喊
喋
喎
喏
喔
喘
喙
喚
喜
喝
喟
喧
喪
喫
喬
單
喰
喱
喲
喳
喵
営
喷
喹
喺
喻
喽
嗅
嗆
嗇
嗎
嗑
嗒
嗓
嗔
嗖
嗚
嗜
嗝
嗟
嗡
嗣
嗤
嗦
嗨
嗪
嗬
嗯
嗰
嗲
嗳
嗶
嗷
嗽
嘀
嘅
嘆
嘈
嘉
嘌
嘍
嘎
嘔
嘖
嘗
嘘
嘚
嘛
嘜
嘞
嘟
嘢
嘣
嘤
嘧
嘩
嘭
嘮
嘯
嘰
嘱
嘲
嘴
嘶
嘸
嘹
嘻
嘿
噁
噌
噎
噓
噔
噗
噙
噜
噠
噢
噤
器
噩
噪
噬
噱
噴
噶
噸
噹
噻
噼
嚀
嚇
嚎
嚏
嚐
嚓
嚕
嚟
嚣
嚥
嚨
嚮
嚴
嚷
嚼
囂
囉
囊
囍
囑
囔
囗
囚
四
囝
回
囟
因
囡
团
団
囤
囧
囪
囫
园
困
囱
囲
図
围
囹
固
国
图
囿
圃
圄
圆
圈
國
圍
圏
園
圓
圖
團
圜
土
圣
圧
在
圩
圭
地
圳
场
圻
圾
址
坂
均
坊
坍
坎
坏
坐
坑
块
坚
坛
坝
坞
坟
坠
坡
坤
坦
坨
坪
坯
坳
坵
坷
垂
垃
垄
型
垒
垚
垛
垠
垢
垣
垦
垩
垫
垭
垮
垵
埂
埃
埋
城
埔
埕
埗
域
埠
埤
埵
執
埸
培
基
埼
堀
堂
堃
堅
堆
堇
堑
堕
堙
堡
堤
堪
堯
堰
報
場
堵
堺
堿
塊
塌
塑
塔
塗
塘
塚
塞
塢
塩
填
塬
塭
塵
塾
墀
境
墅
墉
墊
墒
墓
増
墘
墙
墜
增
墟
墨
墩
墮
墳
墻
墾
壁
壅
壆
壇
壊
壑
壓
壕
壘
壞
壟
壢
壤
壩
士
壬
壮
壯
声
売
壳
壶
壹
壺
壽
处
备
変
复
夏
夔
夕
外
夙
多
夜
够
夠
夢
夥
大
天
太
夫
夭
央
夯
失
头
夷
夸
夹
夺
夾
奂
奄
奇
奈
奉
奋
奎
奏
奐
契
奔
奕
奖
套
奘
奚
奠
奢
奥
奧
奪
奬
奮
女
奴
奶
奸
她
好
如
妃
妄
妆
妇
妈
妊
妍
妒
妓
妖
妘
妙
妝
妞
妣
妤
妥
妨
妩
妪
妮
妲
妳
妹
妻
妾
姆
姉
姊
始
姍
姐
姑
姒
姓
委
姗
姚
姜
姝
姣
姥
姦
姨
姪
姫
姬
姹
姻
姿
威
娃
娄
娅
娆
娇
娉
娑
娓
娘
娛
娜
娟
娠
娣
娥
娩
娱
娲
娴
娶
娼
婀
婁
婆
婉
婊
婕
婚
婢
婦
婧
婪
婭
婴
婵
婶
婷
婺
婿
媒
媚
媛
媞
媧
媲
媳
媽
媾
嫁
嫂
嫉
嫌
嫑
嫔
嫖
嫘
嫚
嫡
嫣
嫦
嫩
嫲
嫵
嫻
嬅
嬉
嬌
嬗
嬛
嬢
嬤
嬪
嬰
嬴
嬷
嬸
嬿
孀
孃
子
孑
孔
孕
孖
字
存
孙
孚
孛
孜
孝
孟
孢
季
孤
学
孩
孪
孫
孬
孰
孱
孳
孵
學
孺
孽
孿
宁
它
宅
宇
守
安
宋
完
宏
宓
宕
宗
官
宙
定
宛
宜
宝
实
実
宠
审
客
宣
室
宥
宦
宪
宫
宮
宰
害
宴
宵
家
宸
容
宽
宾
宿
寂
寄
寅
密
寇
富
寐
寒
寓
寛
寝
寞
察
寡
寢
寥
實
寧
寨
審
寫
寬
寮
寰
寵
寶
寸
对
寺
寻
导
対
寿
封
専
射
将
將
專
尉
尊
尋
對
導
小
少
尔
尕
尖
尘
尚
尝
尤
尧
尬
就
尴
尷
尸
尹
尺
尻
尼
尽
尾
尿
局
屁
层
屄
居
屆
屈
屉
届
屋
屌
屍
屎
屏
屐
屑
展
屜
属
屠
屡
屢
層
履
屬
屯
山
屹
屿
岀
岁
岂
岌
岐
岑
岔
岖
岗
岘
岙
岚
岛
岡
岩
岫
岬
岭
岱
岳
岷
岸
峇
峋
峒
峙
峡
峤
峥
峦
峨
峪
峭
峯
峰
峴
島
峻
峽
崁
崂
崆
崇
崎
崑
崔
崖
崗
崙
崛
崧
崩
崭
崴
崽
嵇
嵊
嵋
嵌
嵐
嵘
嵩
嵬
嵯
嶂
嶄
嶇
嶋
嶙
嶺
嶼
嶽
巅
巍
巒
巔
巖
川
州
巡
巢
工
左
巧
巨
巩
巫
差
己
已
巳
巴
巷
巻
巽
巾
巿
币
市
布
帅
帆
师
希
帐
帑
帕
帖
帘
帚
帛
帜
帝
帥
带
帧
師
席
帮
帯
帰
帳
帶
帷
常
帼
帽
幀
幂
幄
幅
幌
幔
幕
幟
幡
幢
幣
幫
干
平
年
并
幸
幹
幺
幻
幼
幽
幾
广
庁
広
庄
庆
庇
床
序
庐
库
应
底
庖
店
庙
庚
府
庞
废
庠
度
座
庫
庭
庵
庶
康
庸
庹
庾
廁
廂
廃
廈
廉
廊
廓
廖
廚
廝
廟
廠
廢
廣
廬
廳
延
廷
建
廿
开
弁
异
弃
弄
弈
弊
弋
式
弑
弒
弓
弔
引
弗
弘
弛
弟
张
弥
弦
弧
弩
弭
弯
弱
張
強
弹
强
弼
弾
彅
彆
彈
彌
彎
归
当
录
彗
彙
彝
形
彤
彥
彦
彧
彩
彪
彫
彬
彭
彰
影
彷
役
彻
彼
彿
往
征
径
待
徇
很
徉
徊
律
後
徐
徑
徒
従
徕
得
徘
徙
徜
從
徠
御
徨
復
循
徬
微
徳
徴
徵
德
徹
徼
徽
心
必
忆
忌
忍
忏
忐
忑
忒
忖
志
忘
忙
応
忠
忡
忤
忧
忪
快
忱
念
忻
忽
忿
怀
态
怂
怅
怆
怎
怏
怒
怔
怕
怖
怙
怜
思
怠
怡
急
怦
性
怨
怪
怯
怵
总
怼
恁
恃
恆
恋
恍
恐
恒
恕
恙
恚
恢
恣
恤
恥
恨
恩
恪
恫
恬
恭
息
恰
恳
恵
恶
恸
恺
恻
恼
恿
悄
悅
悉
悌
悍
悔
悖
悚
悟
悠
患
悦
您
悩
悪
悬
悯
悱
悲
悴
悵
悶
悸
悻
悼
悽
情
惆
惇
惊
惋
惑
惕
惘
惚
惜
惟
惠
惡
惦
惧
惨
惩
惫
惬
惭
惮
惯
惰
惱
想
惴
惶
惹
惺
愁
愆
愈
愉
愍
意
愕
愚
愛
愜
感
愣
愤
愧
愫
愷
愿
慄
慈
態
慌
慎
慑
慕
慘
慚
慟
慢
慣
慧
慨
慫
慮
慰
慳
慵
慶
慷
慾
憂
憊
憋
憎
憐
憑
憔
憚
憤
憧
憨
憩
憫
憬
憲
憶
憾
懂
懇
懈
應
懊
懋
懑
懒
懦
懲
懵
懶
懷
懸
懺
懼
懾
懿
戀
戈
戊
戌
戍
戎
戏
成
我
戒
戕
或
战
戚
戛
戟
戡
戦
截
戬
戮
戰
戲
戳
戴
戶
户
戸
戻
戾
房
所
扁
扇
扈
扉
手
才
扎
扑
扒
打
扔
払
托
扛
扣
扦
执
扩
扪
扫
扬
扭
扮
扯
扰
扱
扳
扶
批
扼
找
承
技
抄
抉
把
抑
抒
抓
投
抖
抗
折
抚
抛
抜
択
抟
抠
抡
抢
护
报
抨
披
抬
抱
抵
抹
押
抽
抿
拂
拄
担
拆
拇
拈
拉
拋
拌
拍
拎
拐
拒
拓
拔
拖
拗
拘
拙
拚
招
拜
拟
拡
拢
拣
拥
拦
拧
拨
择
括
拭
拮
拯
拱
拳
拴
拷
拼
拽
拾
拿
持
挂
指
挈
按
挎
挑
挖
挙
挚
挛
挝
挞
挟
挠
挡
挣
挤
挥
挨
挪
挫
振
挲
挹
挺
挽
挾
捂
捅
捆
捉
捋
捌
捍
捎
捏
捐
捕
捞
损
捡
换
捣
捧
捨
捩
据
捱
捲
捶
捷
捺
捻
掀
掂
掃
掇
授
掉
掌
掏
掐
排
掖
掘
掙
掛
掠
採
探
掣
接
控
推
掩
措
掬
掰
掲
掳
掴
掷
掸
掺
揀
揃
揄
揆
揉
揍
描
提
插
揖
揚
換
握
揣
揩
揪
揭
揮
援
揶
揸
揹
揽
搀
搁
搂
搅
損
搏
搐
搓
搔
搖
搗
搜
搞
搡
搪
搬
搭
搵
搶
携
搽
摀
摁
摄
摆
摇
摈
摊
摒
摔
摘
摞
摟
摧
摩
摯
摳
摸
摹
摺
摻
撂
撃
撅
撇
撈
撐
撑
撒
撓
撕
撚
撞
撤
撥
撩
撫
撬
播
撮
撰
撲
撵
撷
撸
撻
撼
撿
擀
擁
擂
擄
擅
擇
擊
擋
操
擎
擒
擔
擘
據
擞
擠
擡
擢
擦
擬
擰
擱
擲
擴
擷
擺
擼
擾
攀
攏
攒
攔
攘
攙
攜
攝
攞
攢
攣
攤
攥
攪
攫
攬
支
收
攸
改
攻
放
政
故
效
敌
敍
敎
敏
救
敕
敖
敗
敘
教
敛
敝
敞
敢
散
敦
敬
数
敲
整
敵
敷
數
斂
斃
文
斋
斌
斎
斐
斑
斓
斗
料
斛
斜
斟
斡
斤
斥
斧
斩
斫
斬
断
斯
新
斷
方
於
施
旁
旃
旅
旋
旌
旎
族
旖
旗
无
既
日
旦
旧
旨
早
旬
旭
旮
旱
时
旷
旺
旻
昀
昂
昆
昇
昉
昊
昌
明
昏
易
昔
昕
昙
星
映
春
昧
昨
昭
是
昱
昴
昵
昶
昼
显
晁
時
晃
晉
晋
晌
晏
晒
晓
晔
晕
晖
晗
晚
晝
晞
晟
晤
晦
晨
晩
普
景
晰
晴
晶
晷
智
晾
暂
暄
暇
暈
暉
暌
暐
暑
暖
暗
暝
暢
暧
暨
暫
暮
暱
暴
暸
暹
曄
曆
曇
曉
曖
曙
曜
曝
曠
曦
曬
曰
曲
曳
更
書
曹
曼
曾
替
最
會
月
有
朋
服
朐
朔
朕
朗
望
朝
期
朦
朧
木
未
末
本
札
朮
术
朱
朴
朵
机
朽
杀
杂
权
杆
杈
杉
李
杏
材
村
杓
杖
杜
杞
束
杠
条
来
杨
杭
杯
杰
東
杳
杵
杷
杼
松
板
极
构
枇
枉
枋
析
枕
林
枚
果
枝
枢
枣
枪
枫
枭
枯
枰
枱
枳
架
枷
枸
柄
柏
某
柑
柒
染
柔
柘
柚
柜
柞
柠
柢
查
柩
柬
柯
柱
柳
柴
柵
査
柿
栀
栃
栄
栅
标
栈
栉
栋
栎
栏
树
栓
栖
栗
校
栩
株
样
核
根
格
栽
栾
桀
桁
桂
桃
桅
框
案
桉
桌
桎
桐
桑
桓
桔
桜
桠
桡
桢
档
桥
桦
桧
桨
桩
桶
桿
梁
梅
梆
梏
梓
梗
條
梟
梢
梦
梧
梨
梭
梯
械
梳
梵
梶
检
棂
棄
棉
棋
棍
棒
棕
棗
棘
棚
棟
棠
棣
棧
森
棱
棲
棵
棹
棺
椁
椅
椋
植
椎
椒
検
椪
椭
椰
椹
椽
椿
楂
楊
楓
楔
楚
楝
楞
楠
楣
楨
楫
業
楮
極
楷
楸
楹
楼
楽
概
榄
榆
榈
榉
榔
榕
榖
榛
榜
榨
榫
榭
榮
榱
榴
榷
榻
槁
槃
構
槌
槍
槎
槐
槓
様
槛
槟
槤
槭
槲
槳
槻
槽
槿
樁
樂
樊
樑
樓
標
樞
樟
模
樣
権
横
樫
樯
樱
樵
樸
樹
樺
樽
樾
橄
橇
橋
橐
橘
橙
機
橡
橢
橫
橱
橹
橼
檀
檄
檎
檐
檔
檗
檜
檢
檬
檯
檳
檸
檻
櫃
櫚
櫛
櫥
櫸
櫻
欄
權
欒
欖
欠
次
欢
欣
欧
欲
欸
欺
欽
款
歆
歇
歉
歌
歎
歐
歓
歙
歛
歡
止
正
此
步
武
歧
歩
歪
歯
歲
歳
歴
歷
歸
歹
死
歼
殁
殃
殆
殇
殉
殊
残
殒
殓
殖
殘
殞
殡
殤
殭
殯
殲
殴
段
殷
殺
殼
殿
毀
毁
毂
毅
毆
毋
母
毎
每
毒
毓
比
毕
毗
毘
毙
毛
毡
毫
毯
毽
氈
氏
氐
民
氓
气
氖
気
氙
氛
氟
氡
氢
氣
氤
氦
氧
氨
氪
氫
氮
氯
氰
氲
水
氷
永
氹
氾
汀
汁
求
汆
汇
汉
汎
汐
汕
汗
汙
汛
汝
汞
江
池
污
汤
汨
汩
汪
汰
汲
汴
汶
汹
決
汽
汾
沁
沂
沃
沅
沈
沉
沌
沏
沐
沒
沓
沖
沙
沛
沟
没
沢
沣
沥
沦
沧
沪
沫
沭
沮
沱
河
沸
油
治
沼
沽
沾
沿
況
泄
泉
泊
泌
泓
法
泗
泛
泞
泠
泡
波
泣
泥
注
泪
泫
泮
泯
泰
泱
泳
泵
泷
泸
泻
泼
泽
泾
洁
洄
洋
洒
洗
洙
洛
洞
津
洩
洪
洮
洱
洲
洵
洶
洸
洹
活
洼
洽
派
流
浃
浄
浅
浆
浇
浊
测
济
浏
浑
浒
浓
浔
浙
浚
浜
浣
浦
浩
浪
浬
浮
浯
浴
海
浸
涂
涅
涇
消
涉
涌
涎
涓
涔
涕
涙
涛
涝
涞
涟
涠
涡
涣
涤
润
涧
涨
涩
涪
涮
涯
液
涵
涸
涼
涿
淀
淄
淅
淆
淇
淋
淌
淑
淒
淖
淘
淙
淚
淞
淡
淤
淦
淨
淩
淪
淫
淬
淮
深
淳
淵
混
淹
淺
添
淼
清
済
渉
渊
渋
渍
渎
渐
渔
渗
渙
渚
減
渝
渠
渡
渣
渤
渥
渦
温
測
渭
港
渲
渴
游
渺
渾
湃
湄
湊
湍
湖
湘
湛
湟
湧
湫
湮
湯
湳
湾
湿
満
溃
溅
溉
溏
源
準
溜
溝
溟
溢
溥
溧
溪
溫
溯
溱
溴
溶
溺
溼
滁
滂
滄
滅
滇
滋
滌
滑
滓
滔
滕
滙
滚
滝
滞
滟
满
滢
滤
滥
滦
滨
滩
滬
滯
滲
滴
滷
滸
滾
滿
漁
漂
漆
漉
漏
漓
演
漕
漠
漢
漣
漩
漪
漫
漬
漯
漱
漲
漳
漸
漾
漿
潆
潇
潋
潍
潑
潔
潘
潛
潜
潞
潟
潢
潤
潦
潧
潭
潮
潰
潴
潸
潺
潼
澀
澄
澆
澈
澍
澎
澗
澜
澡
澤
澧
澱
澳
澹
激
濁
濂
濃
濑
濒
濕
濘
濛
濟
濠
濡
濤
濫
濬
濮
濯
濱
濺
濾
瀅
瀆
瀉
瀋
瀏
瀑
瀕
瀘
瀚
瀛
瀝
瀞
瀟
瀧
瀨
瀬
瀰
瀾
灌
灏
灑
灘
灝
灞
灣
火
灬
灭
灯
灰
灵
灶
灸
灼
災
灾
灿
炀
炁
炅
炉
炊
炎
炒
炔
炕
炖
炙
炜
炫
炬
炭
炮
炯
炳
炷
炸
点
為
炼
炽
烁
烂
烃
烈
烊
烏
烘
烙
烛
烟
烤
烦
烧
烨
烩
烫
烬
热
烯
烷
烹
烽
焉
焊
焕
焖
焗
焘
焙
焚
焜
無
焦
焯
焰
焱
然
焼
煅
煉
煊
煌
煎
煒
煖
煙
煜
煞
煤
煥
煦
照
煨
煩
煮
煲
煸
煽
熄
熊
熏
熒
熔
熙
熟
熠
熨
熬
熱
熵
熹
熾
燁
燃
燄
燈
燉
燊
燎
燒
燔
燕
燙
燜
營
燥
燦
燧
燭
燮
燴
燻
燼
燿
爆
爍
爐
爛
爪
爬
爭
爰
爱
爲
爵
父
爷
爸
爹
爺
爻
爽
爾
牆
片
版
牌
牍
牒
牙
牛
牝
牟
牠
牡
牢
牦
牧
物
牯
牲
牴
牵
特
牺
牽
犀
犁
犄
犊
犍
犒
犢
犧
犬
犯
状
犷
犸
犹
狀
狂
狄
狈
狎
狐
狒
狗
狙
狞
狠
狡
狩
独
狭
狮
狰
狱
狸
狹
狼
狽
猎
猕
猖
猗
猙
猛
猜
猝
猥
猩
猪
猫
猬
献
猴
猶
猷
猾
猿
獄
獅
獎
獐
獒
獗
獠
獣
獨
獭
獰
獲
獵
獷
獸
獺
獻
獼
獾
玄
率
玉
王
玑
玖
玛
玟
玠
玥
玩
玫
玮
环
现
玲
玳
玷
玺
玻
珀
珂
珅
珈
珉
珊
珍
珏
珐
珑
珙
珞
珠
珣
珥
珩
珪
班
珮
珲
珺
現
球
琅
理
琇
琉
琊
琍
琏
琐
琛
琢
琥
琦
琨
琪
琬
琮
琰
琲
琳
琴
琵
琶
琺
琼
瑀
瑁
瑄
瑋
瑕
瑗
瑙
瑚
瑛
瑜
瑞
瑟
瑠
瑣
瑤
瑩
瑪
瑯
瑰
瑶
瑾
璀
璁
璃
璇
璉
璋
璎
璐
璜
璞
璟
璧
璨
環
璽
璿
瓊
瓏
瓒
瓜
瓢
瓣
瓤
瓦
瓮
瓯
瓴
瓶
瓷
甄
甌
甕
甘
甙
甚
甜
生
產
産
甥
甦
用
甩
甫
甬
甭
甯
田
由
甲
申
电
男
甸
町
画
甾
畀
畅
界
畏
畑
畔
留
畜
畝
畢
略
畦
番
畫
異
畲
畳
畴
當
畸
畹
畿
疆
疇
疊
疏
疑
疔
疖
疗
疙
疚
疝
疟
疡
疣
疤
疥
疫
疮
疯
疱
疲
疳
疵
疸
疹
疼
疽
疾
痂
病
症
痈
痉
痊
痍
痒
痔
痕
痘
痙
痛
痞
痠
痢
痣
痤
痧
痨
痪
痫
痰
痱
痴
痹
痺
痼
痿
瘀
瘁
瘋
瘍
瘓
瘘
瘙
瘟
瘠
瘡
瘢
瘤
瘦
瘧
瘩
瘪
瘫
瘴
瘸
瘾
療
癇
癌
癒
癖
癜
癞
癡
癢
癣
癥
癫
癬
癮
癱
癲
癸
発
登
發
白
百
皂
的
皆
皇
皈
皋
皎
皑
皓
皖
皙
皚
皮
皰
皱
皴
皺
皿
盂
盃
盅
盆
盈
益
盎
盏
盐
监
盒
盔
盖
盗
盘
盛
盜
盞
盟
盡
監
盤
盥
盧
盪
目
盯
盱
盲
直
相
盹
盼
盾
省
眈
眉
看
県
眙
眞
真
眠
眦
眨
眩
眯
眶
眷
眸
眺
眼
眾
着
睁
睇
睏
睐
睑
睛
睜
睞
睡
睢
督
睥
睦
睨
睪
睫
睬
睹
睽
睾
睿
瞄
瞅
瞇
瞋
瞌
瞎
瞑
瞒
瞓
瞞
瞟
瞠
瞥
瞧
瞩
瞪
瞬
瞭
瞰
瞳
瞻
瞼
瞿
矇
矍
矗
矚
矛
矜
矢
矣
知
矩
矫
短
矮
矯
石
矶
矽
矾
矿
码
砂
砌
砍
砒
研
砖
砗
砚
砝
砣
砥
砧
砭
砰
砲
破
砷
砸
砺
砼
砾
础
硅
硐
硒
硕
硝
硫
硬
确
硯
硼
碁
碇
碉
碌
碍
碎
碑
碓
碗
碘
碚
碛
碟
碣
碧
碩
碰
碱
碳
碴
確
碼
碾
磁
磅
磊
磋
磐
磕
磚
磡
磨
磬
磯
磲
磷
磺
礁
礎
礙
礡
礦
礪
礫
礴
示
礼
社
祀
祁
祂
祇
祈
祉
祎
祐
祕
祖
祗
祚
祛
祜
祝
神
祟
祠
祢
祥
票
祭
祯
祷
祸
祺
祿
禀
禁
禄
禅
禍
禎
福
禛
禦
禧
禪
禮
禱
禹
禺
离
禽
禾
禿
秀
私
秃
秆
秉
秋
种
科
秒
秘
租
秣
秤
秦
秧
秩
秭
积
称
秸
移
秽
稀
稅
程
稍
税
稔
稗
稚
稜
稞
稟
稠
稣
種
稱
稲
稳
稷
稹
稻
稼
稽
稿
穀
穂
穆
穌
積
穎
穗
穢
穩
穫
穴
究
穷
穹
空
穿
突
窃
窄
窈
窍
窑
窒
窓
窕
窖
窗
窘
窜
窝
窟
窠
窥
窦
窨
窩
窪
窮
窯
窺
窿
竄
竅
竇
竊
立
竖
站
竜
竞
竟
章
竣
童
竭
端
競
竹
竺
竽
竿
笃
笆
笈
笋
笏
笑
笔
笙
笛
笞
笠
符
笨
第
笹
笺
笼
筆
等
筊
筋
筍
筏
筐
筑
筒
答
策
筛
筝
筠
筱
筲
筵
筷
筹
签
简
箇
箋
箍
箏
箐
箔
箕
算
箝
管
箩
箫
箭
箱
箴
箸
節
篁
範
篆
篇
築
篑
篓
篙
篝
篠
篡
篤
篩
篪
篮
篱
篷
簇
簌
簍
簡
簦
簧
簪
簫
簷
簸
簽
簾
簿
籁
籃
籌
籍
籐
籟
籠
籤
籬
籮
籲
米
类
籼
籽
粄
粉
粑
粒
粕
粗
粘
粟
粤
粥
粧
粪
粮
粱
粲
粳
粵
粹
粼
粽
精
粿
糅
糊
糍
糕
糖
糗
糙
糜
糞
糟
糠
糧
糬
糯
糰
糸
系
糾
紀
紂
約
紅
紉
紊
紋
納
紐
紓
純
紗
紘
紙
級
紛
紜
素
紡
索
紧
紫
紮
累
細
紳
紹
紺
終
絃
組
絆
経
結
絕
絞
絡
絢
給
絨
絮
統
絲
絳
絵
絶
絹
綁
綏
綑
經
継
続
綜
綠
綢
綦
綫
綬
維
綱
網
綴
綵
綸
綺
綻
綽
綾
綿
緊
緋
総
緑
緒
緘
線
緝
緞
締
緣
編
緩
緬
緯
練
緹
緻
縁
縄
縈
縛
縝
縣
縫
縮
縱
縴
縷
總
績
繁
繃
繆
繇
繋
織
繕
繚
繞
繡
繩
繪
繫
繭
繳
繹
繼
繽
纂
續
纍
纏
纓
纔
纖
纜
纠
红
纣
纤
约
级
纨
纪
纫
纬
纭
纯
纰
纱
纲
纳
纵
纶
纷
纸
纹
纺
纽
纾
线
绀
练
组
绅
细
织
终
绊
绍
绎
经
绑
绒
结
绔
绕
绘
给
绚
绛
络
绝
绞
统
绡
绢
绣
绥
绦
继
绩
绪
绫
续
绮
绯
绰
绳
维
绵
绶
绷
绸
绻
综
绽
绾
绿
缀
缄
缅
缆
缇
缈
缉
缎
缓
缔
缕
编
缘
缙
缚
缜
缝
缠
缢
缤
缥
缨
缩
缪
缭
缮
缰
缱
缴
缸
缺
缽
罂
罄
罌
罐
网
罔
罕
罗
罚
罡
罢
罩
罪
置
罰
署
罵
罷
罹
羁
羅
羈
羊
羌
美
羔
羚
羞
羟
羡
羣
群
羥
羧
羨
義
羯
羲
羸
羹
羽
羿
翁
翅
翊
翌
翎
習
翔
翘
翟
翠
翡
翦
翩
翰
翱
翳
翹
翻
翼
耀
老
考
耄
者
耆
耋
而
耍
耐
耒
耕
耗
耘
耙
耦
耨
耳
耶
耷
耸
耻
耽
耿
聂
聆
聊
聋
职
聒
联
聖
聘
聚
聞
聪
聯
聰
聲
聳
聴
聶
職
聽
聾
聿
肃
肄
肅
肆
肇
肉
肋
肌
肏
肓
肖
肘
肚
肛
肝
肠
股
肢
肤
肥
肩
肪
肮
肯
肱
育
肴
肺
肽
肾
肿
胀
胁
胃
胄
胆
背
胍
胎
胖
胚
胛
胜
胝
胞
胡
胤
胥
胧
胫
胭
胯
胰
胱
胳
胴
胶
胸
胺
能
脂
脅
脆
脇
脈
脉
脊
脍
脏
脐
脑
脓
脖
脘
脚
脛
脣
脩
脫
脯
脱
脲
脳
脸
脹
脾
腆
腈
腊
腋
腌
腎
腐
腑
腓
腔
腕
腥
腦
腩
腫
腭
腮
腰
腱
腳
腴
腸
腹
腺
腻
腼
腾
腿
膀
膈
膊
膏
膑
膘
膚
膛
膜
膝
膠
膦
膨
膩
膳
膺
膻
膽
膾
膿
臀
臂
臃
臆
臉
臊
臍
臓
臘
臟
臣
臥
臧
臨
自
臬
臭
至
致
臺
臻
臼
臾
舀
舂
舅
舆
與
興
舉
舊
舌
舍
舎
舐
舒
舔
舖
舗
舛
舜
舞
舟
航
舫
般
舰
舱
舵
舶
舷
舸
船
舺
舾
艇
艋
艘
艙
艦
艮
良
艰
艱
色
艳
艷
艹
艺
艾
节
芃
芈
芊
芋
芍
芎
芒
芙
芜
芝
芡
芥
芦
芩
芪
芫
芬
芭
芮
芯
花
芳
芷
芸
芹
芻
芽
芾
苁
苄
苇
苋
苍
苏
苑
苒
苓
苔
苕
苗
苛
苜
苞
苟
苡
苣
若
苦
苫
苯
英
苷
苹
苻
茁
茂
范
茄
茅
茉
茎
茏
茗
茜
茧
茨
茫
茬
茭
茯
茱
茲
茴
茵
茶
茸
茹
茼
荀
荃
荆
草
荊
荏
荐
荒
荔
荖
荘
荚
荞
荟
荠
荡
荣
荤
荥
荧
荨
荪
荫
药
荳
荷
荸
荻
荼
荽
莅
莆
莉
莊
莎
莒
莓
莖
莘
莞
莠
莢
莧
莪
莫
莱
莲
莴
获
莹
莺
莽
莿
菀
菁
菅
菇
菈
菊
菌
菏
菓
菖
菘
菜
菟
菠
菡
菩
華
菱
菲
菸
菽
萁
萃
萄
萊
萋
萌
萍
萎
萘
萝
萤
营
萦
萧
萨
萩
萬
萱
萵
萸
萼
落
葆
葉
著
葚
葛
葡
董
葦
葩
葫
葬
葭
葯
葱
葳
葵
葷
葺
蒂
蒋
蒐
蒔
蒙
蒜
蒞
蒟
蒡
蒨
蒲
蒸
蒹
蒻
蒼
蒿
蓁
蓄
蓆
蓉
蓋
蓑
蓓
蓖
蓝
蓟
蓦
蓬
蓮
蓼
蓿
蔑
蔓
蔔
蔗
蔘
蔚
蔡
蔣
蔥
蔫
蔬
蔭
蔵
蔷
蔺
蔻
蔼
蔽
蕁
蕃
蕈
蕉
蕊
蕎
蕙
蕤
蕨
蕩
蕪
蕭
蕲
蕴
蕻
蕾
薄
薅
薇
薈
薊
薏
薑
薔
薙
薛
薦
薨
薩
薪
薬
薯
薰
薹
藉
藍
藏
藐
藓
藕
藜
藝
藤
藥
藩
藹
藻
藿
蘆
蘇
蘊
蘋
蘑
蘚
蘭
蘸
蘼
蘿
虎
虏
虐
虑
虔
處
虚
虛
虜
虞
號
虢
虧
虫
虬
虱
虹
虻
虽
虾
蚀
蚁
蚂
蚊
蚌
蚓
蚕
蚜
蚝
蚣
蚤
蚩
蚪
蚯
蚱
蚵
蛀
蛆
蛇
蛊
蛋
蛎
蛐
蛔
蛙
蛛
蛟
蛤
蛭
蛮
蛰
蛳
蛹
蛻
蛾
蜀
蜂
蜃
蜆
蜇
蜈
蜊
蜍
蜒
蜓
蜕
蜗
蜘
蜚
蜜
蜡
蜢
蜥
蜱
蜴
蜷
蜻
蜿
蝇
蝈
蝉
蝌
蝎
蝕
蝗
蝙
蝟
蝠
蝦
蝨
蝴
蝶
蝸
蝼
螂
螃
融
螞
螢
螨
螯
螳
螺
蟀
蟄
蟆
蟋
蟎
蟑
蟒
蟠
蟬
蟲
蟹
蟻
蟾
蠅
蠍
蠔
蠕
蠛
蠟
蠡
蠢
蠣
蠱
蠶
蠹
蠻
血
衄
衅
衆
行
衍
術
衔
街
衙
衛
衝
衞
衡
衢
衣
补
表
衩
衫
衬
衮
衰
衲
衷
衹
衾
衿
袁
袂
袄
袅
袈
袋
袍
袒
袖
袜
袞
袤
袪
被
袭
袱
裁
裂
装
裆
裊
裏
裔
裕
裘
裙
補
裝
裟
裡
裤
裨
裱
裳
裴
裸
裹
製
裾
褂
複
褐
褒
褓
褔
褚
褥
褪
褫
褲
褶
褻
襁
襄
襟
襠
襪
襬
襯
襲
西
要
覃
覆
覇
見
規
覓
視
覚
覦
覧
親
覬
観
覷
覺
覽
觀
见
观
规
觅
视
览
觉
觊
觎
觐
觑
角
觞
解
觥
触
觸
言
訂
計
訊
討
訓
訕
訖
託
記
訛
訝
訟
訣
訥
訪
設
許
訳
訴
訶
診
註
証
詆
詐
詔
評
詛
詞
詠
詡
詢
詣
試
詩
詫
詬
詭
詮
詰
話
該
詳
詹
詼
誅
誇
誉
誌
認
誓
誕
誘
語
誠
誡
誣
誤
誥
誦
誨
說
説
読
誰
課
誹
誼
調
諄
談
請
諏
諒
論
諗
諜
諡
諦
諧
諫
諭
諮
諱
諳
諷
諸
諺
諾
謀
謁
謂
謄
謊
謎
謐
謔
謗
謙
講
謝
謠
謨
謬
謹
謾
譁
證
譎
譏
識
譙
譚
譜
警
譬
譯
議
譲
譴
護
譽
讀
變
讓
讚
讞
计
订
认
讥
讧
讨
让
讪
讫
训
议
讯
记
讲
讳
讴
讶
讷
许
讹
论
讼
讽
设
访
诀
证
诃
评
诅
识
诈
诉
诊
诋
词
诏
译
试
诗
诘
诙
诚
诛
话
诞
诟
诠
诡
询
诣
诤
该
详
诧
诩
诫
诬
语
误
诰
诱
诲
说
诵
诶
请
诸
诺
读
诽
课
诿
谀
谁
调
谄
谅
谆
谈
谊
谋
谌
谍
谎
谏
谐
谑
谒
谓
谔
谕
谗
谘
谙
谚
谛
谜
谟
谢
谣
谤
谥
谦
谧
谨
谩
谪
谬
谭
谯
谱
谲
谴
谶
谷
豁
豆
豇
豈
豉
豊
豌
豎
豐
豔
豚
象
豢
豪
豫
豬
豹
豺
貂
貅
貌
貓
貔
貘
貝
貞
負
財
貢
貧
貨
販
貪
貫
責
貯
貰
貳
貴
貶
買
貸
費
貼
貽
貿
賀
賁
賂
賃
賄
資
賈
賊
賑
賓
賜
賞
賠
賡
賢
賣
賤
賦
質
賬
賭
賴
賺
購
賽
贅
贈
贊
贍
贏
贓
贖
贛
贝
贞
负
贡
财
责
贤
败
账
货
质
贩
贪
贫
贬
购
贮
贯
贰
贱
贲
贴
贵
贷
贸
费
贺
贻
贼
贾
贿
赁
赂
赃
资
赅
赈
赊
赋
赌
赎
赏
赐
赓
赔
赖
赘
赚
赛
赝
赞
赠
赡
赢
赣
赤
赦
赧
赫
赭
走
赳
赴
赵
赶
起
趁
超
越
趋
趕
趙
趟
趣
趨
足
趴
趵
趸
趺
趾
跃
跄
跆
跋
跌
跎
跑
跖
跚
跛
距
跟
跡
跤
跨
跩
跪
路
跳
践
跷
跹
跺
跻
踉
踊
踌
踏
踐
踝
踞
踟
踢
踩
踪
踮
踱
踴
踵
踹
蹂
蹄
蹇
蹈
蹉
蹊
蹋
蹑
蹒
蹙
蹟
蹣
蹤
蹦
蹩
蹬
蹭
蹲
蹴
蹶
蹺
蹼
蹿
躁
躇
躉
躊
躋
躍
躏
躪
身
躬
躯
躲
躺
軀
車
軋
軌
軍
軒
軟
転
軸
軼
軽
軾
較
載
輒
輓
輔
輕
輛
輝
輟
輩
輪
輯
輸
輻
輾
輿
轄
轅
轆
轉
轍
轎
轟
车
轧
轨
轩
转
轭
轮
软
轰
轲
轴
轶
轻
轼
载
轿
较
辄
辅
辆
辇
辈
辉
辊
辍
辐
辑
输
辕
辖
辗
辘
辙
辛
辜
辞
辟
辣
辦
辨
辩
辫
辭
辮
辯
辰
辱
農
边
辺
辻
込
辽
达
迁
迂
迄
迅
过
迈
迎
运
近
返
还
这
进
远
违
连
迟
迢
迤
迥
迦
迩
迪
迫
迭
述
迴
迷
迸
迹
迺
追
退
送
适
逃
逅
逆
选
逊
逍
透
逐
递
途
逕
逗
這
通
逛
逝
逞
速
造
逢
連
逮
週
進
逵
逶
逸
逻
逼
逾
遁
遂
遅
遇
遊
運
遍
過
遏
遐
遑
遒
道
達
違
遗
遙
遛
遜
遞
遠
遢
遣
遥
遨
適
遭
遮
遲
遴
遵
遶
遷
選
遺
遼
遽
避
邀
邁
邂
邃
還
邇
邈
邊
邋
邏
邑
邓
邕
邛
邝
邢
那
邦
邨
邪
邬
邮
邯
邰
邱
邳
邵
邸
邹
邺
邻
郁
郅
郊
郎
郑
郜
郝
郡
郢
郤
郦
郧
部
郫
郭
郴
郵
郷
郸
都
鄂
鄉
鄒
鄔
鄙
鄞
鄢
鄧
鄭
鄰
鄱
鄲
鄺
酉
酊
酋
酌
配
酐
酒
酗
酚
酝
酢
酣
酥
酩
酪
酬
酮
酯
酰
酱
酵
酶
酷
酸
酿
醃
醇
醉
醋
醍
醐
醒
醚
醛
醜
醞
醣
醪
醫
醬
醮
醯
醴
醺
釀
釁
采
釉
释
釋
里
重
野
量
釐
金
釗
釘
釜
針
釣
釦
釧
釵
鈀
鈉
鈍
鈎
鈔
鈕
鈞
鈣
鈦
鈪
鈴
鈺
鈾
鉀
鉄
鉅
鉉
鉑
鉗
鉚
鉛
鉤
鉴
鉻
銀
銃
銅
銑
銓
銖
銘
銜
銬
銭
銮
銳
銷
銹
鋁
鋅
鋒
鋤
鋪
鋰
鋸
鋼
錄
錐
錘
錚
錠
錢
錦
錨
錫
錮
錯
録
錳
錶
鍊
鍋
鍍
鍛
鍥
鍰
鍵
鍺
鍾
鎂
鎊
鎌
鎏
鎔
鎖
鎗
鎚
鎧
鎬
鎮
鎳
鏈
鏖
鏗
鏘
鏞
鏟
鏡
鏢
鏤
鏽
鐘
鐮
鐲
鐳
鐵
鐸
鐺
鑄
鑊
鑑
鑒
鑣
鑫
鑰
鑲
鑼
鑽
鑾
鑿
针
钉
钊
钎
钏
钒
钓
钗
钙
钛
钜
钝
钞
钟
钠
钡
钢
钣
钤
钥
钦
钧
钨
钩
钮
钯
钰
钱
钳
钴
钵
钺
钻
钼
钾
钿
铀
铁
铂
铃
铄
铅
铆
铉
铎
铐
铛
铜
铝
铠
铡
铢
铣
铤
铨
铩
铬
铭
铮
铰
铲
铵
银
铸
铺
链
铿
销
锁
锂
锄
锅
锆
锈
锉
锋
锌
锏
锐
锑
错
锚
锟
锡
锢
锣
锤
锥
锦
锭
键
锯
锰
锲
锵
锹
锺
锻
镀
镁
镂
镇
镉
镌
镍
镐
镑
镕
镖
镗
镛
镜
镣
镭
镯
镰
镳
镶
長
长
門
閃
閉
開
閎
閏
閑
閒
間
閔
閘
閡
関
閣
閥
閨
閩
閱
閲
閹
閻
閾
闆
闇
闊
闌
闍
闔
闕
闖
闘
關
闡
闢
门
闪
闫
闭
问
闯
闰
闲
间
闵
闷
闸
闹
闺
闻
闽
闾
阀
阁
阂
阅
阆
阇
阈
阉
阎
阐
阑
阔
阕
阖
阙
阚
阜
队
阡
阪
阮
阱
防
阳
阴
阵
阶
阻
阿
陀
陂
附
际
陆
陇
陈
陋
陌
降
限
陕
陛
陝
陞
陟
陡
院
陣
除
陨
险
陪
陰
陲
陳
陵
陶
陷
陸
険
陽
隅
隆
隈
隊
隋
隍
階
随
隐
隔
隕
隘
隙
際
障
隠
隣
隧
隨
險
隱
隴
隶
隸
隻
隼
隽
难
雀
雁
雄
雅
集
雇
雉
雋
雌
雍
雎
雏
雑
雒
雕
雖
雙
雛
雜
雞
離
難
雨
雪
雯
雰
雲
雳
零
雷
雹
電
雾
需
霁
霄
霆
震
霈
霉
霊
霍
霎
霏
霑
霓
霖
霜
霞
霧
霭
霰
露
霸
霹
霽
霾
靂
靄
靈
青
靓
靖
静
靚
靛
靜
非
靠
靡
面
靥
靦
革
靳
靴
靶
靼
鞅
鞋
鞍
鞏
鞑
鞘
鞠
鞣
鞦
鞭
韆
韋
韌
韓
韜
韦
韧
韩
韬
韭
音
韵
韶
韻
響
頁
頂
頃
項
順
須
頌
預
頑
頒
頓
頗
領
頜
頡
頤
頫
頭
頰
頷
頸
頹
頻
頼
顆
題
額
顎
顏
顔
願
顛
類
顧
顫
顯
顱
顴
页
顶
顷
项
顺
须
顼
顽
顾
顿
颁
颂
预
颅
领
颇
颈
颉
颊
颌
颍
颐
频
颓
颔
颖
颗
题
颚
颛
颜
额
颞
颠
颡
颢
颤
颦
颧
風
颯
颱
颳
颶
颼
飄
飆
风
飒
飓
飕
飘
飙
飚
飛
飞
食
飢
飨
飩
飪
飯
飲
飼
飽
飾
餃
餅
餉
養
餌
餐
餒
餓
餘
餚
餛
餞
餡
館
餮
餵
餾
饅
饈
饋
饌
饍
饑
饒
饕
饗
饞
饥
饨
饪
饬
饭
饮
饯
饰
饱
饲
饴
饵
饶
饷
饺
饼
饽
饿
馀
馁
馄
馅
馆
馈
馋
馍
馏
馒
馔
首
馗
香
馥
馨
馬
馭
馮
馳
馴
駁
駄
駅
駆
駐
駒
駕
駛
駝
駭
駱
駿
騁
騎
騏
験
騙
騨
騰
騷
驀
驅
驊
驍
驒
驕
驗
驚
驛
驟
驢
驥
马
驭
驮
驯
驰
驱
驳
驴
驶
驷
驸
驹
驻
驼
驾
驿
骁
骂
骄
骅
骆
骇
骈
骊
骋
验
骏
骐
骑
骗
骚
骛
骜
骞
骠
骡
骤
骥
骧
骨
骯
骰
骶
骷
骸
骼
髂
髅
髋
髏
髒
髓
體
髖
高
髦
髪
髮
髯
髻
鬃
鬆
鬍
鬓
鬚
鬟
鬢
鬣
鬥
鬧
鬱
鬼
魁
魂
魄
魅
魇
魍
魏
魔
魘
魚
魯
魷
鮑
鮨
鮪
鮭
鮮
鯉
鯊
鯖
鯛
鯨
鯰
鯽
鰍
鰓
鰭
鰲
鰻
鰾
鱈
鱉
鱔
鱗
鱷
鱸
鱼
鱿
鲁
鲈
鲍
鲑
鲛
鲜
鲟
鲢
鲤
鲨
鲫
鲱
鲲
鲶
鲷
鲸
鳃
鳄
鳅
鳌
鳍
鳕
鳖
鳗
鳝
鳞
鳥
鳩
鳳
鳴
鳶
鴉
鴕
鴛
鴦
鴨
鴻
鴿
鵑
鵜
鵝
鵡
鵬
鵰
鵲
鶘
鶩
鶯
鶴
鷗
鷲
鷹
鷺
鸚
鸞
鸟
鸠
鸡
鸢
鸣
鸥
鸦
鸨
鸪
鸭
鸯
鸳
鸵
鸽
鸾
鸿
鹂
鹃
鹄
鹅
鹈
鹉
鹊
鹌
鹏
鹑
鹕
鹘
鹜
鹞
鹤
鹦
鹧
鹫
鹭
鹰
鹳
鹵
鹹
鹼
鹽
鹿
麂
麋
麒
麓
麗
麝
麟
麥
麦
麩
麴
麵
麸
麺
麻
麼
麽
麾
黃
黄
黍
黎
黏
黑
黒
黔
默
黛
黜
黝
點
黠
黨
黯
黴
鼋
鼎
鼐
鼓
鼠
鼬
鼹
鼻
鼾
齁
齊
齋
齐
齒
齡
齢
齣
齦
齿
龄
龅
龈
龊
龋
龌
龍
龐
龔
龕
龙
龚
龛
龜
龟
︰
︱
︶
︿
﹁
﹂
﹍
﹏
﹐
﹑
﹒
﹔
﹕
﹖
﹗
﹙
﹚
﹝
﹞
﹡
﹣
！
＂
＃
＄
％
＆
＇
（
）
＊
＋
，
－
．
／
０
１
２
３
４
５
６
７
８
９
：
；
＜
＝
＞
？
＠
［
＼
］
＾
＿
｀
ａ
ｂ
ｃ
ｄ
ｅ
ｆ
ｇ
ｈ
ｉ
ｊ
ｋ
ｌ
ｍ
ｎ
ｏ
ｐ
ｑ
ｒ
ｓ
ｔ
ｕ
ｖ
ｗ
ｘ
ｙ
ｚ
｛
｜
｝
～
｡
｢
｣
､
･
ｯ
ｰ
ｲ
ｸ
ｼ
ｽ
ﾄ
ﾉ
ﾌ
ﾗ
ﾙ
ﾝ
ﾞ
ﾟ
￣
￥
👍
🔥
😂
😎
...
yam
10
2017
12
11
2016
20
30
15
06
lofter
##s
2015
by
16
14
18
13
24
17
2014
21
##0
22
19
25
23
com
100
00
05
2013
##a
03
09
08
28
##2
50
01
04
##1
27
02
2012
##3
26
##e
07
##8
##5
##6
##4
##9
##7
29
2011
40
##t
2010
##o
##d
##i
2009
##n
app
www
the
##m
31
##c
##l
##y
##r
##g
2008
60
http
200
qq
##p
80
##f
google
pixnet
90
cookies
tripadvisor
500
##er
##k
35
##h
facebook
2007
2000
70
##b
of
##x
##u
45
300
iphone
32
1000
2006
48
ip
36
in
38
3d
##w
##ing
55
ctrip
##on
##v
33
##の
to
34
400
id
2005
it
37
windows
llc
top
99
42
39
000
led
at
##an
41
51
52
46
49
43
53
44
##z
android
58
and
59
2004
56
vr
##か
5000
2003
47
blogthis
twitter
54
##le
150
ok
2018
57
75
cn
no
ios
##in
##mm
##00
800
on
te
3000
65
2001
360
95
ig
lv
120
##ng
##を
##us
##に
pc
てす
──
600
##te
85
2002
88
##ed
html
ncc
wifi
email
64
blog
is
##10
##て
mail
online
##al
dvd
##ic
studio
##は
##℃
##ia
##と
line
vip
72
##q
98
##ce
##en
for
##is
##ra
##es
##j
usb
net
cp
1999
asia
4g
##cm
diy
new
3c
##お
ta
66
language
vs
apple
tw
86
web
##ne
ipad
62
you
##re
101
68
##tion
ps
de
bt
pony
atm
##2017
1998
67
##ch
ceo
##or
go
##na
av
pro
cafe
96
pinterest
97
63
pixstyleme3c
##ta
more
said
##2016
1997
mp3
700
##ll
nba
jun
##20
92
tv
1995
pm
61
76
nbsp
250
##ie
linux
##ma
cd
110
hd
##17
78
##ion
77
6000
am
##th
##st
94
##se
##et
69
180
gdp
my
105
81
abc
89
flash
79
one
93
1990
1996
##ck
gps
##も
##ly
web885
106
2020
91
##ge
4000
1500
xd
boss
isbn
1994
org
##ry
me
love
##11
0fork
73
##12
3g
##ter
##ar
71
82
##la
hotel
130
1970
pk
83
87
140
ie
##os
##30
##el
74
##50
seo
cpu
##ml
p2p
84
may
##る
sun
tue
internet
cc
posted
youtube
##at
##ン
##man
ii
##ル
##15
abs
nt
pdf
yahoo
ago
1980
##it
news
mac
104
##てす
##me
##り
java
1992
spa
##de
##nt
hk
all
plus
la
1993
##mb
##16
##ve
west
##da
160
air
##い
##ps
から
##to
1989
logo
htc
php
https
fi
momo
##son
sat
##ke
##80
ebd
suv
wi
day
apk
##88
##um
mv
galaxy
wiki
or
brake
##ス
1200
する
this
1991
mon
##こ
❤2017
po
##ない
javascript
life
home
june
##ss
system
900
##ー
##０
pp
1988
world
fb
4k
br
##as
ic
ai
leonardo
safari
##60
live
free
xx
wed
win7
kiehl
##co
lg
o2o
##go
us
235
1949
mm
しい
vfm
kanye
##90
##2015
##id
jr
##ey
123
rss
##sa
##ro
##am
##no
thu
fri
350
##sh
##ki
103
comments
name
##のて
##pe
##ine
max
1987
8000
uber
##mi
##ton
wordpress
office
1986
1985
##ment
107
bd
win10
##ld
##li
gmail
bb
dior
##rs
##ri
##rd
##ます
up
cad
##®
dr
して
read
##21
をお
##io
##99
url
1984
pvc
paypal
show
policy
##40
##ty
##18
with
##★
##01
txt
102
##ba
dna
from
post
mini
ar
taiwan
john
##ga
privacy
agoda
##13
##ny
word
##24
##22
##by
##ur
##hz
1982
##ang
265
cookie
netscape
108
##ka
##～
##ad
house
share
note
ibm
code
hello
nike
sim
survey
##016
1979
1950
wikia
##32
##017
5g
cbc
##tor
##kg
1983
##rt
##14
campaign
store
2500
os
##ct
##ts
##°
170
api
##ns
365
excel
##な
##ao
##ら
##し
～～
##nd
university
163
には
518
##70
##ya
##il
##25
pierre
ipo
0020
897
##23
hotels
##ian
のお
125
years
6606
##ers
##26
high
##day
time
##ay
bug
##line
##く
##す
##be
xp
talk2yam
yamservice
10000
coco
##dy
sony
##ies
1978
microsoft
david
people
##ha
1960
instagram
intel
その
##ot
iso
1981
##va
115
##mo
##land
xxx
man
co
ltxsw
##ation
baby
220
##pa
##ol
1945
7000
tag
450
##ue
msn
##31
oppo
##ト
##ca
control
##om
st
chrome
##ure
##ん
be
##き
lol
##19
した
##bo
240
lady
##100
##way
##から
4600
##ko
##do
##un
4s
corporation
168
##ni
herme
##28
ｃｐ
978
##up
##06
ui
##ds
ppt
admin
three
します
bbc
re
128
##48
ca
##015
##35
hp
##ee
tpp
##た
##ive
××
root
##cc
##ました
##ble
##ity
adobe
park
114
et
oled
city
##ex
##ler
##ap
china
##book
20000
view
##ice
global
##km
your
hong
##mg
out
##ms
ng
ebay
##29
menu
ubuntu
##cy
rom
##view
open
ktv
do
server
##lo
if
english
##ね
##５
##oo
1600
##02
step1
kong
club
135
july
inc
1976
mr
hi
##net
touch
##ls
##ii
michael
lcd
##05
##33
phone
james
step2
1300
ios9
##box
dc
##２
##ley
samsung
111
280
pokemon
css
##ent
##les
いいえ
##１
s8
atom
play
bmw
##said
sa
etf
ctrl
♥yoyo♥
##55
2025
##2014
##66
adidas
amazon
1958
##ber
##ner
visa
##77
##der
1800
connectivity
##hi
firefox
109
118
hr
so
style
mark
pop
ol
skip
1975
as
##27
##ir
##61
190
mba
##う
##ai
le
##ver
1900
cafe2017
lte
super
113
129
##ron
amd
like
##☆
are
##ster
we
##sk
paul
data
international
##ft
longchamp
ssd
good
##ート
##ti
reply
##my
↓↓↓
apr
star
##ker
source
136
js
112
get
force
photo
##one
126
##2013
##ow
link
bbs
1972
goods
##lin
python
119
##ip
game
##ics
##ません
blue
##●
520
##45
page
itunes
##03
1955
260
1968
gt
gif
618
##ff
##47
group
くたさい
about
bar
ganji
##nce
music
lee
not
1977
1971
1973
##per
an
faq
comment
##って
days
##ock
116
##bs
1974
1969
v1
player
1956
xbox
sql
fm
f1
139
##ah
210
##lv
##mp
##000
melody
1957
##３
550
17life
199
1966
xml
market
##au
##71
999
##04
what
gl
##95
##age
tips
##68
book
##ting
mysql
can
1959
230
##ung
wonderland
watch
10℃
##ction
9000
mar
mobile
1946
1962
article
##db
part
▲top
party
って
1967
1964
1948
##07
##ore
##op
この
dj
##78
##38
010
main
225
1965
##ong
art
320
ad
134
020
##73
117
pm2
japan
228
##08
ts
1963
##ica
der
sm
##36
2019
##wa
ct
##７
##や
##64
1937
homemesh
search
##85
##れは
##tv
##di
macbook
##９
##くたさい
service
##♥
type
った
750
##ier
##si
##75
##います
##ok
best
##ット
goris
lock
##った
cf
3m
big
##ut
ftp
carol
##vi
１０
1961
happy
sd
##ac
122
anti
pe
cnn
iii
1920
138
##ラ
1940
esp
jan
tags
##98
##51
august
vol
##86
154
##™
##fs
##れ
##sion
design
ac
##ム
press
jordan
ppp
that
key
check
##６
##tt
##㎡
1080p
##lt
power
##42
1952
##bc
vivi
##ック
he
133
121
jpg
##rry
201
175
3500
1947
nb
##ted
##rn
しています
1954
usd
##t00
master
##ンク
001
model
##58
al
##09
1953
##34
ram
goo
ても
##ui
127
1930
red
##ary
rpg
item
##pm
##41
270
##za
project
##2012
hot
td
blogabstract
##ger
##62
650
##44
gr2
##します
##ｍ
black
electronic
nfc
year
asus
また
html5
cindy
##hd
m3
132
esc
##od
booking
##53
fed
tvb
##81
##ina
mit
165
##いる
chan
192
distribution
next
になる
peter
bios
steam
cm
1941
にも
pk10
##ix
##65
##91
dec
nasa
##ana
icecat
00z
b1
will
##46
li
se
##ji
##み
##ard
oct
##ain
jp
##ze
##bi
cio
##56
smart
h5
##39
##port
curve
vpn
##nm
##dia
utc
##あり
12345678910
##52
rmvb
chanel
a4
miss
##and
##im
media
who
##63
she
girl
5s
124
vera
##して
class
vivo
king
##フ
##ei
national
ab
1951
5cm
888
145
ipod
ap
1100
5mm
211
ms
2756
##69
mp4
msci
##po
##89
131
mg
index
380
##bit
##out
##zz
##97
##67
158
apec
##８
photoshop
opec
￥799
ては
##96
##tes
##ast
2g
○○
##ール
￥2899
##ling
##よ
##ory
1938
##ical
kitty
content
##43
step3
##cn
win8
155
vc
1400
iphone7
robert
##した
tcl
137
beauty
##87
en
dollars
##ys
##oc
step
pay
yy
a1
##2011
##lly
##ks
##♪
1939
188
download
1944
sep
exe
ph
います
school
gb
center
pr
street
##board
uv
##37
##lan
winrar
##que
##ua
##com
1942
1936
480
gpu
##４
ettoday
fu
tom
##54
##ren
##via
149
##72
b2b
144
##79
##tch
rose
arm
mb
##49
##ial
##nn
nvidia
step4
mvp
00㎡
york
156
##イ
how
cpi
591
2765
gov
kg
joe
##xx
mandy
pa
##ser
copyright
fashion
1935
don
##け
ecu
##ist
##art
erp
wap
have
##lm
talk
##ek
##ning
##if
ch
##ite
video
1943
cs
san
iot
look
##84
##2010
##ku
october
##ux
trump
##hs
##ide
box
141
first
##ins
april
##ight
##83
185
angel
protected
aa
151
162
x1
m2
##fe
##×
##ho
size
143
min
ofo
fun
gomaji
ex
hdmi
food
dns
march
chris
kevin
##のか
##lla
##pp
##ec
ag
ems
6s
720p
##rm
##ham
off
##92
asp
team
fandom
ed
299
▌♥
##ell
info
されています
##82
sina
4066
161
##able
##ctor
330
399
315
dll
rights
ltd
idc
jul
3kg
1927
142
ma
surface
##76
##ク
～～～
304
mall
eps
146
green
##59
map
space
donald
v2
sodu
##light
1931
148
1700
まて
310
reserved
htm
##han
##57
2d
178
mod
##ise
##tions
152
ti
##shi
doc
1933
icp
055
wang
##ram
shopping
aug
##pi
##well
now
wam
b2
からお
##hu
236
1928
##gb
266
f2
##93
153
mix
##ef
##uan
bwl
##plus
##res
core
##ess
tea
5℃
hktvmall
nhk
##ate
list
##ese
301
feb
4m
inn
ての
nov
159
12345
daniel
##ci
pass
##bet
##nk
coffee
202
ssl
airbnb
##ute
fbi
woshipm
skype
ea
cg
sp
##fc
##www
yes
edge
alt
007
##94
fpga
##ght
##gs
iso9001
さい
##ile
##wood
##uo
image
lin
icon
american
##em
1932
set
says
##king
##tive
blogger
##74
なと
256
147
##ox
##zy
##red
##ium
##lf
nokia
claire
##リ
##ding
november
lohas
##500
##tic
##マ
##cs
##ある
##che
##ire
##gy
##ult
db
january
win
##カ
166
road
ptt
##ま
##つ
198
##fa
##mer
anna
pchome
はい
udn
ef
420
##time
##tte
2030
##ア
g20
white
かかります
1929
308
garden
eleven
di
##おります
chen
309b
777
172
young
cosplay
ちてない
4500
bat
##123
##tra
##ては
kindle
npc
steve
etc
##ern
##｜
call
xperia
ces
travel
sk
s7
##ous
1934
##int
みいたたけます
183
edu
file
cho
qr
##car
##our
186
##ant
##ｄ
eric
1914
rends
##jo
##する
mastercard
##2000
kb
##min
290
##ino
vista
##ris
##ud
jack
2400
##set
169
pos
1912
##her
##ou
taipei
しく
205
beta
##ませんか
232
##fi
express
255
body
##ill
aphojoy
user
december
meiki
##ick
tweet
richard
##av
##ᆫ
iphone6
##dd
ちてすか
views
##mark
321
pd
##００
times
##▲
level
##ash
10g
point
5l
##ome
208
koreanmall
##ak
george
q2
206
wma
tcp
##200
スタッフ
full
mlb
##lle
##watch
tm
run
179
911
smith
business
##und
1919
color
##tal
222
171
##less
moon
4399
##rl
update
pcb
shop
499
157
little
なし
end
##mhz
van
dsp
easy
660
##house
##key
history
##ｏ
oh
##001
##hy
##web
oem
let
was
##2009
##gg
review
##wan
182
##°c
203
uc
title
##val
united
233
2021
##ons
doi
trivago
overdope
sbs
##ance
##ち
grand
special
573032185
imf
216
wx17house
##so
##ーム
audi
##he
london
william
##rp
##ake
science
beach
cfa
amp
ps4
880
##800
##link
##hp
crm
ferragamo
bell
make
##eng
195
under
zh
photos
2300
##style
##ント
via
176
da
##gi
company
i7
##ray
thomas
370
ufo
i5
##max
plc
ben
back
research
8g
173
mike
##pc
##ッフ
september
189
##ace
vps
february
167
pantos
wp
lisa
1921
★★
jquery
night
long
offer
##berg
##news
1911
##いて
ray
fks
wto
せます
over
164
340
##all
##rus
1924
##888
##works
blogtitle
loftpermalink
##→
187
martin
test
ling
km
##め
15000
fda
v3
##ja
##ロ
ｗedding
かある
outlet
family
##ea
をこ
##top
story
##ness
salvatore
##lu
204
swift
215
room
している
oracle
##ul
1925
sam
b2c
week
pi
rock
##のは
##ａ
##けと
##ean
##300
##gle
cctv
after
chinese
##back
powered
x2
##tan
1918
##nes
##イン
canon
only
181
##zi
##las
say
##oe
184
##sd
221
##bot
##world
##zo
sky
made
top100
just
1926
pmi
802
234
gap
##vr
177
les
174
▲topoct
ball
vogue
vi
ing
ofweek
cos
##list
##ort
▲topmay
##なら
##lon
として
last
##tc
##of
##bus
##gen
real
eva
##コ
a3
nas
##lie
##ria
##coin
##bt
▲topapr
his
212
cat
nata
vive
health
⋯⋯
drive
sir
▲topmar
du
cup
##カー
##ook
##よう
##sy
alex
msg
tour
しました
3ce
##word
193
ebooks
r8
block
318
##より
2200
nice
pvp
207
months
1905
rewards
##ther
1917
0800
##xi
##チ
##sc
micro
850
gg
blogfp
op
1922
daily
m1
264
true
##bb
ml
##tar
##のお
##ky
anthony
196
253
##yo
state
218
##ara
##aa
##rc
##tz
##ston
より
gear
##eo
##ade
ge
see
1923
##win
##ura
ss
heart
##den
##ita
down
##sm
el
png
2100
610
rakuten
whatsapp
bay
dream
add
##use
680
311
pad
gucci
mpv
##ode
##fo
island
▲topjun
##▼
223
jason
214
chicago
##❤
しの
##hone
io
##れる
##ことか
sogo
be2
##ology
990
cloud
vcd
##con
2～3
##ford
##joy
##kb
##こさいます
##rade
but
##ach
docker
##ful
rfid
ul
##ase
hit
ford
##star
580
##○
１１
a2
sdk
reading
edited
##are
cmos
##mc
238
siri
light
##ella
##ため
bloomberg
##read
pizza
##ison
jimmy
##vm
college
node
journal
ba
18k
##play
245
##cer
２０
magic
##yu
191
jump
288
tt
##ings
asr
##lia
3200
step5
network
##cd
mc
いします
1234
pixstyleme
273
##600
2800
money
★★★★★
1280
１２
430
bl
みの
act
##tus
tokyo
##rial
##life
emba
##ae
saas
tcs
##rk
##wang
summer
##sp
ko
##ving
390
premium
##その
netflix
##ヒ
uk
mt
##lton
right
frank
two
209
える
##ple
##cal
021
##んな
##sen
##ville
hold
nexus
dd
##ius
てお
##mah
##なく
tila
zero
820
ce
##tin
resort
##ws
charles
old
p10
5d
report
##360
##ru
##には
bus
vans
lt
##est
pv
##レ
links
rebecca
##ツ
##dm
azure
##365
きな
limited
bit
4gb
##mon
1910
moto
##eam
213
1913
var
eos
なとの
226
blogspot
された
699
e3
dos
dm
fc
##ments
##ik
##kw
boy
##bin
##ata
960
er
##せ
219
##vin
##tu
##ula
194
##∥
station
##ろ
##ature
835
files
zara
hdr
top10
nature
950
magazine
s6
marriott
##シ
avira
case
##っと
tab
##ran
tony
##home
oculus
im
##ral
jean
saint
cry
307
rosie
##force
##ini
ice
##bert
のある
##nder
##mber
pet
2600
##◆
plurk
▲topdec
##sis
00kg
▲topnov
720
##ence
tim
##ω
##nc
##ても
##name
log
ips
great
ikea
malaysia
unix
##イト
3600
##ncy
##nie
12000
akb48
##ye
##oid
404
##chi
##いた
oa
xuehai
##1000
##orm
##rf
275
さん
##ware
##リー
980
ho
##pro
text
##era
560
bob
227
##ub
##2008
8891
scp
avi
##zen
2022
mi
wu
museum
qvod
apache
lake
jcb
▲topaug
★★★
ni
##hr
hill
302
ne
weibo
490
ruby
##ーシ
##ヶ
##row
4d
▲topjul
iv
##ish
github
306
mate
312
##スト
##lot
##ane
andrew
のハイト
##tina
t1
rf
ed2k
##vel
##900
way
final
りの
ns
5a
705
197
##メ
sweet
bytes
##ene
▲topjan
231
##cker
##2007
##px
100g
topapp
229
helpapp
rs
low
14k
g4g
care
630
ldquo
あり
##fork
leave
rm
edition
##gan
##zon
##qq
▲topsep
##google
##ism
gold
224
explorer
##zer
toyota
category
select
visual
##labels
restaurant
##md
posts
s1
##ico
もっと
angelababy
123456
217
sports
s3
mbc
1915
してくたさい
shell
x86
candy
##new
kbs
face
xl
470
##here
4a
swissinfo
v8
▲topfeb
dram
##ual
##vice
3a
##wer
sport
q1
ios10
public
int
card
##ｃ
ep
au
rt
##れた
1080
bill
##mll
kim
３０
460
wan
##uk
##ミ
x3
298
0t
scott
##ming
239
e5
##3d
h7n9
worldcat
brown
##あります
##vo
##led
##580
##ax
249
410
##ert
paris
##～6
polo
925
##lr
599
##ナ
capital
##hing
bank
cv
1g
##chat
##ｓ
##たい
adc
##ule
2m
##ｅ
digital
hotmail
268
##pad
870
bbq
quot
##ring
before
wali
##まて
mcu
2k
2b
という
costco
316
north
333
switch
##city
##ｐ
philips
##mann
management
panasonic
##cl
##vd
##ping
##rge
alice
##lk
##ましょう
css3
##ney
vision
alpha
##ular
##400
##tter
lz
にお
##ありません
mode
gre
1916
pci
##tm
237
1～2
##yan
##そ
について
##let
##キ
work
war
coach
ah
mary
##ᅵ
huang
##pt
a8
pt
follow
##berry
1895
##ew
a5
ghost
##ション
##wn
##og
south
##code
girls
##rid
action
villa
git
r11
table
games
##cket
error
##anonymoussaid
##ag
here
##ame
##gc
qa
##■
##lis
gmp
##gin
vmalife
##cher
yu
wedding
##tis
demo
dragon
530
soho
social
bye
##rant
river
orz
acer
325
##↑
##ース
##ats
261
del
##ven
440
ups
##ように
##ター
305
value
macd
yougou
##dn
661
##ano
ll
##urt
##rent
continue
script
##wen
##ect
paper
263
319
shift
##chel
##フト
##cat
258
x5
fox
243
##さん
car
aaa
##blog
loading
##yn
##tp
kuso
799
si
sns
イカせるテンマ
ヒンクテンマ3
rmb
vdc
forest
central
prime
help
ultra
##rmb
##ような
241
square
688
##しい
のないフロクに
##field
##reen
##ors
##ju
c1
start
510
##air
##map
cdn
##wo
cba
stephen
m8
100km
##get
opera
##base
##ood
vsa
com™
##aw
##ail
251
なのて
count
t2
##ᅡ
##een
2700
hop
##gp
vsc
tree
##eg
##ose
816
285
##ories
##shop
alphago
v4
1909
simon
##ᆼ
fluke62max
zip
スホンサー
##sta
louis
cr
bas
##～10
bc
##yer
hadoop
##ube
##wi
1906
0755
hola
##low
place
centre
5v
d3
##fer
252
##750
##media
281
540
0l
exchange
262
series
##ハー
##san
eb
##bank
##ｋ
q3
##nge
##mail
take
##lp
259
1888
client
east
cache
event
vincent
##ールを
きを
##nse
sui
855
adchoice
##и
##stry
##なたの
246
##zone
ga
apps
sea
##ab
248
cisco
##タ
##rner
kymco
##care
dha
##pu
##yi
minkoff
royal
p1
への
annie
269
collection
kpi
playstation
257
になります
866
bh
##bar
queen
505
radio
1904
andy
armani
##xy
manager
iherb
##ery
##share
spring
raid
johnson
1908
##ob
volvo
hall
##ball
v6
our
taylor
##hk
bi
242
##cp
kate
bo
water
technology
##rie
サイトは
277
##ona
##sl
hpv
303
gtx
hip
rdquo
jayz
stone
##lex
##rum
namespace
##やり
620
##ale
##atic
des
##erson
##ql
##ves
##type
enter
##この
##てきます
d2
##168
##mix
##bian
との
a9
jj
ky
##lc
access
movie
##hc
リストに
tower
##ration
##mit
ます
##nch
ua
tel
prefix
##o2
1907
##point
1901
ott
～10
##http
##ury
baidu
##ink
member
##logy
bigbang
nownews
##js
##shot
##tb
##こと
247
eba
##tics
##lus
ける
v5
spark
##ama
there
##ions
god
##lls
##down
hiv
##ress
burberry
day2
##kv
◆◆
jeff
related
film
edit
joseph
283
##ark
cx
32gb
order
g9
30000
##ans
##tty
s5
##bee
かあります
thread
xr
buy
sh
005
land
spotify
mx
##ari
276
##verse
×email
sf
why
##ことて
244
7headlines
nego
sunny
dom
exo
401
666
positioning
fit
rgb
##tton
278
kiss
alexa
adam
lp
みリストを
##ｇ
mp
##ties
##llow
amy
##du
np
002
institute
271
##rth
##lar
2345
590
##des
sidebar
１５
imax
site
##cky
##kit
##ime
##009
season
323
##fun
##ンター
##ひ
gogoro
a7
pu
lily
fire
twd600
##ッセーシを
いて
##vis
30ml
##cture
##をお
information
##オ
close
friday
##くれる
yi
nick
てすか
##tta
##tel
6500
##lock
cbd
economy
254
かお
267
tinker
double
375
8gb
voice
##app
oops
channel
today
985
##right
raw
xyz
##＋
jim
edm
##cent
7500
supreme
814
ds
##its
##asia
dropbox
##てすか
##tti
books
272
100ml
##tle
##ller
##ken
##more
##boy
sex
309
##dom
t3
##ider
##なります
##unch
1903
810
feel
5500
##かった
##put
により
s2
mo
##gh
men
ka
amoled
div
##tr
##n1
port
howard
##tags
ken
dnf
##nus
adsense
##а
ide
##へ
buff
thunder
##town
##ique
has
##body
auto
pin
##erry
tee
てした
295
number
##the
##013
object
psp
cool
udnbkk
16gb
##mic
miui
##tro
most
r2
##alk
##nity
1880
±0
##いました
428
s4
law
version
##oa
n1
sgs
docomo
##tf
##ack
henry
fc2
##ded
##sco
##014
##rite
286
0mm
linkedin
##ada
##now
wii
##ndy
ucbug
##◎
sputniknews
legalminer
##ika
##xp
2gb
##bu
q10
oo
b6
come
##rman
cheese
ming
maker
##gm
nikon
##fig
ppi
kelly
##ります
jchere
てきます
ted
md
003
fgo
tech
##tto
dan
soc
##gl
##len
hair
earth
640
521
img
##pper
##a1
##てきる
##ロク
acca
##ition
##ference
suite
##ig
outlook
##mond
##cation
398
##pr
279
101vip
358
##999
282
64gb
3800
345
airport
##over
284
##おり
jones
##ith
lab
##su
##いるのて
co2
town
piece
##llo
no1
vmware
24h
##qi
focus
reader
##admin
##ora
tb
false
##log
1898
know
lan
838
##ces
f4
##ume
motel
stop
##oper
na
flickr
netcomponents
##af
##─
pose
williams
local
##ound
##cg
##site
##iko
いお
274
5m
gsm
con
##ath
1902
friends
##hip
cell
317
##rey
780
cream
##cks
012
##dp
facebooktwitterpinterestgoogle
sso
324
shtml
song
swiss
##mw
##キンク
lumia
xdd
string
tiffany
522
marc
られた
insee
russell
sc
dell
##ations
ｏｋ
camera
289
##vs
##flow
##late
classic
287
##nter
stay
g1
mtv
512
##ever
##lab
##nger
qe
sata
ryan
d1
50ml
cms
##cing
su
292
3300
editor
296
##nap
security
sunday
association
##ens
##700
##bra
acg
##かり
sofascore
とは
mkv
##ign
jonathan
gary
build
labels
##oto
tesla
moba
qi
gohappy
general
ajax
1024
##かる
サイト
society
##test
##urs
wps
fedora
##ich
mozilla
328
##480
##dr
usa
urn
##lina
##ｒ
grace
##die
##try
##ader
1250
##なり
elle
570
##chen
##ᆯ
price
##ten
uhz
##ough
eq
##hen
states
push
session
balance
wow
506
##cus
##py
when
##ward
##ep
34e
wong
library
prada
##サイト
##cle
running
##ree
313
ck
date
q4
##ctive
##ool
##＞
mk
##ira
##163
388
die
secret
rq
dota
buffet
は１ヶ
e6
##ez
pan
368
ha
##card
##cha
2a
##さ
alan
day3
eye
f3
##end
france
keep
adi
rna
tvbs
##ala
solo
nova
##え
##tail
##ょう
support
##ries
##なる
##ved
base
copy
iis
fps
##ways
hero
hgih
profile
fish
mu
ssh
entertainment
chang
##wd
click
cake
##ond
pre
##tom
kic
pixel
##ov
##fl
product
6a
##pd
dear
##gate
es
yumi
audio
##²
##sky
echo
bin
where
##ture
329
##ape
find
sap
isis
##なと
nand
##101
##load
##ream
band
a6
525
never
##post
festival
50cm
##we
555
guide
314
zenfone
##ike
335
gd
forum
jessica
strong
alexander
##ould
software
allen
##ious
program
360°
else
lohasthree
##gar
することかてきます
please
##れます
rc
##ggle
##ric
bim
50000
##own
eclipse
355
brian
3ds
##side
061
361
##other
##ける
##tech
##ator
485
engine
##ged
##ｔ
plaza
##fit
cia
ngo
westbrook
shi
tbs
50mm
##みませんか
sci
291
reuters
##ily
contextlink
##hn
af
##cil
bridge
very
##cel
1890
cambridge
##ize
15g
##aid
##data
790
frm
##head
award
butler
##sun
meta
##mar
america
ps3
puma
pmid
##すか
lc
670
kitchen
##lic
オーフン5
きなしソフトサーヒス
そして
day1
future
★★★★
##text
##page
##rris
pm1
##ket
fans
##っています
1001
christian
bot
kids
trackback
##hai
c3
display
##hl
n2
1896
idea
さんも
##sent
airmail
##ug
##men
pwm
けます
028
##lution
369
852
awards
schemas
354
asics
wikipedia
font
##tional
##vy
c2
293
##れている
##dget
##ein
っている
contact
pepper
スキル
339
##～5
294
##uel
##ument
730
##hang
みてす
q5
##sue
rain
##ndi
wei
swatch
##cept
わせ
331
popular
##ste
##tag
p2
501
trc
1899
##west
##live
justin
honda
ping
messenger
##rap
v9
543
##とは
unity
appqq
はすへて
025
leo
##tone
##テ
##ass
uniqlo
##010
502
her
jane
memory
moneydj
##tical
human
12306
していると
##m2
coc
miacare
##mn
tmt
##core
vim
kk
##may
fan
target
use
too
338
435
2050
867
737
fast
##2c
services
##ope
omega
energy
##わ
pinkoi
1a
##なから
##rain
jackson
##ement
##シャンルの
374
366
そんな
p9
rd
##ᆨ
1111
##tier
##vic
zone
##│
385
690
dl
isofix
cpa
m4
322
kimi
めて
davis
##lay
lulu
##uck
050
weeks
qs
##hop
920
##ｎ
ae
##ear
～5
eia
405
##fly
korea
jpeg
boost
##ship
small
##リア
1860
eur
297
425
valley
##iel
simple
##ude
rn
k2
##ena
されます
non
patrick
しているから
##ナー
feed
5757
30g
process
well
qqmei
##thing
they
aws
lu
pink
##ters
##kin
または
board
##vertisement
wine
##ien
unicode
##dge
r1
359
##tant
いを
##twitter
##3c
cool1
される
##れて
##ｌ
isp
##012
standard
45㎡2
402
##150
matt
##fu
326
##iner
googlemsn
pixnetfacebookyahoo
##ラン
x7
886
##uce
メーカー
sao
##ev
##きました
##file
9678
403
xddd
shirt
6l
##rio
##hat
3mm
givenchy
ya
bang
##lio
monday
crystal
ロクイン
##abc
336
head
890
ubuntuforumwikilinuxpastechat
##vc
##～20
##rity
cnc
7866
ipv6
null
1897
##ost
yang
imsean
tiger
##fet
##ンス
352
##＝
dji
327
ji
maria
##come
##んて
foundation
3100
##beth
##なった
1m
601
active
##aft
##don
3p
sr
349
emma
##khz
living
415
353
1889
341
709
457
sas
x6
##face
pptv
x4
##mate
han
sophie
##jing
337
fifa
##mand
other
sale
inwedding
##gn
てきちゃいます
##mmy
##pmlast
bad
nana
nbc
してみてくたさいね
なとはお
##wu
##かあります
##あ
note7
single
##340
せからこ
してくたさい♪この
しにはとんとんワークケートを
するとあなたにもっとマッチした
ならワークケートへ
もみつかっちゃうかも
ワークケートの
##bel
window
##dio
##ht
union
age
382
１４
##ivity
##ｙ
コメント
domain
neo
##isa
##lter
5k
f5
steven
##cts
powerpoint
tft
self
g2
ft
##テル
zol
##act
mwc
381
343
もう
nbapop
408
てある
eds
ace
##room
previous
author
tomtom
il
##ets
hu
financial
☆☆☆
っています
bp
5t
chi
1gb
##hg
fairmont
cross
008
gay
h2
function
##けて
356
also
1b
625
##ータ
##raph
1894
3～5
##ils
i3
334
avenue
##host
による
##bon
##tsu
message
navigation
50g
fintech
h6
##ことを
8cm
##ject
##vas
##firm
credit
##wf
xxxx
form
##nor
##space
huawei
plan
json
sbl
##dc
machine
921
392
wish
##120
##sol
windows7
edward
##ために
development
washington
##nsis
lo
818
##sio
##ym
##bor
planet
##～8
##wt
ieee
gpa
##めて
camp
ann
gm
##tw
##oka
connect
##rss
##work
##atus
wall
chicken
soul
2mm
##times
fa
##ather
##cord
009
##eep
hitachi
gui
harry
##pan
e1
disney
##press
##ーション
wind
386
frigidaire
##tl
liu
hsu
332
basic
von
ev
いた
てきる
スホンサーサイト
learning
##ull
expedia
archives
change
##wei
santa
cut
ins
6gb
turbo
brand
cf1
508
004
return
747
##rip
h1
##nis
##をこ
128gb
##にお
3t
application
しており
emc
rx
##oon
384
quick
412
15058
wilson
wing
chapter
##bug
beyond
##cms
##dar
##oh
zoom
e2
trip
sb
##nba
rcep
342
aspx
ci
080
gc
gnu
める
##count
advanced
dance
dv
##url
##ging
367
8591
am09
shadow
battle
346
##ｉ
##cia
##という
emily
##のてす
##tation
host
ff
techorz
sars
##mini
##mporary
##ering
nc
4200
798
##next
cma
##mbps
##gas
##ift
##dot
##ィ
455
##～17
amana
##りの
426
##ros
ir
00㎡1
##eet
##ible
##↓
710
ˋ▽ˊ
##aka
dcs
iq
##ｖ
l1
##lor
maggie
##011
##iu
588
##～1
830
##gt
1tb
articles
create
##burg
##iki
database
fantasy
##rex
##cam
dlc
dean
##you
hard
path
gaming
victoria
maps
cb
##lee
##itor
overchicstoretvhome
systems
##xt
416
p3
sarah
760
##nan
407
486
x9
install
second
626
##ann
##ph
##rcle
##nic
860
##nar
ec
##とう
768
metro
chocolate
##rian
～4
##table
##しています
skin
##sn
395
mountain
##0mm
inparadise
6m
7x24
ib
4800
##jia
eeworld
creative
g5
g3
357
parker
ecfa
village
からの
18000
sylvia
サーヒス
hbl
##ques
##onsored
##x2
##きます
##v4
##tein
ie6
383
##stack
389
ver
##ads
##baby
sound
bbe
##110
##lone
##uid
ads
022
gundam
351
thinkpad
006
scrum
match
##ave
mems
##470
##oy
##なりました
##talk
glass
lamigo
span
##eme
job
##a5
jay
wade
kde
498
##lace
ocean
tvg
##covery
##r3
##ners
##rea
junior
think
##aine
cover
##ision
##sia
↓↓
##bow
msi
413
458
406
##love
711
801
soft
z2
##pl
456
1840
mobil
mind
##uy
427
nginx
##oi
めた
##rr
6221
##mple
##sson
##ーシてす
371
##nts
91tv
comhd
crv3000
##uard
1868
397
deep
lost
field
gallery
##bia
rate
spf
redis
traction
930
icloud
011
なら
fe
jose
372
##tory
into
sohu
fx
899
379
kicstart2
##hia
すく
##～3
##sit
ra
２４
##walk
##xure
500g
##pact
pacific
xa
natural
carlo
##250
##walker
1850
##can
cto
gigi
516
##サー
pen
##hoo
ob
matlab
##ｂ
##yy
13913459
##iti
mango
##bbs
sense
c5
oxford
##ニア
walker
jennifer
##ola
course
##bre
701
##pus
##rder
lucky
075
##ぁ
ivy
なお
##nia
sotheby
side
##ugh
joy
##orage
##ush
##bat
##dt
364
r9
##2d
##gio
511
country
wear
##lax
##～7
##moon
393
seven
study
411
348
lonzo
8k
##ェ
evolution
##イフ
##kk
gs
kd
##レス
arduino
344
b12
##lux
arpg
##rdon
cook
##x5
dark
five
##als
##ida
とても
sign
362
##ちの
something
20mm
##nda
387
##posted
fresh
tf
1870
422
cam
##mine
##skip
##form
##ssion
education
394
##tee
dyson
stage
##jie
want
##night
epson
pack
あります
##ppy
テリヘル
##█
wd
##eh
##rence
left
##lvin
golden
mhz
discovery
##trix
##n2
loft
##uch
##dra
##sse
speed
～1
1mdb
sorry
welcome
##urn
wave
gaga
##lmer
teddy
##160
トラックハック
せよ
611
##f2016
378
rp
##sha
rar
##あなたに
##きた
840
holiday
##ュー
373
074
##vg
##nos
##rail
gartner
gi
6p
##dium
kit
488
b3
eco
##ろう
20g
sean
##stone
autocad
nu
##np
f16
write
029
m5
##ias
images
atp
##dk
fsm
504
1350
ve
52kb
##xxx
##のに
##cake
414
unit
lim
ru
1v
##ification
published
angela
16g
analytics
ak
##ｑ
##nel
gmt
##icon
again
##₂
##bby
ios11
445
かこさいます
waze
いてす
##ハ
9985
##ust
##ティー
framework
##007
iptv
delete
52sykb
cl
wwdc
027
30cm
##fw
##ての
1389
##xon
brandt
##ses
##dragon
tc
vetements
anne
monte
modern
official
##へて
##ere
##nne
##oud
もちろん
５０
etnews
##a2
##graphy
421
863
##ちゃん
444
##rtex
##てお
l2
##gma
mount
ccd
たと
archive
morning
tan
ddos
e7
##ホ
day4
##ウ
gis
453
its
495
factory
bruce
pg
##ito
ってくたさい
guest
cdma
##lling
536
n3
しかし
3～4
mega
eyes
ro
１３
women
dac
church
##jun
singapore
##facebook
6991
starbucks
##tos
##stin
##shine
zen
##mu
tina
20℃
1893
##たけて
503
465
request
##gence
qt
##っ
1886
347
363
q7
##zzi
diary
##tore
409
##ead
468
cst
##osa
canada
agent
va
##jiang
##ちは
##ーク
##lam
sg
##nix
##sday
##よって
g6
##master
bing
##zl
charlie
１６
8mm
nb40
##ーン
thai
##ルフ
ln284ct
##itz
##2f
bonnie
##food
##lent
originals
##stro
##lts
418
∟∣
##bscribe
children
ntd
yesstyle
##かも
hmv
##tment
d5
2cm
arts
sms
##pn
##я
##いい
topios9
539
lifestyle
virtual
##ague
xz
##deo
muji
024
unt
##nnis
##ᅩ
faq1
1884
396
##ette
fly
64㎡
はしめまして
441
curry
##pop
のこ
release
##←
##◆◆
##cast
073
ありな
500ml
##ews
5c
##stle
ios7
##ima
787
dog
lenovo
##r4
roger
013
cbs
vornado
100m
417
##desk
##クok
##ald
1867
9595
2900
##van
oil
##ｘ
some
break
common
##jy
##lines
g7
twice
419
ella
nano
belle
にこ
##mes
##self
##note
jb
##ことかてきます
benz
##との
##ova
451
save
##wing
##ますのて
kai
りは
##hua
##rect
rainer
##unge
448
##0m
adsl
##かな
guestname
##uma
##kins
##zu
tokichoi
##price
county
##med
##mus
rmk
391
address
vm
えて
openload
##group
##hin
##iginal
amg
urban
##oz
jobs
emi
##public
beautiful
##sch
album
##dden
##bell
jerry
works
hostel
miller
##drive
##rmin
##１０
376
boot
828
##370
##fx
##cm～
1885
##nome
##ctionary
##oman
##lish
##cr
##hm
433
##how
432
francis
xi
c919
b5
evernote
##uc
vga
##3000
coupe
##urg
##cca
##uality
019
6g
れる
multi
##また
##ett
em
hey
##ani
##tax
##rma
inside
than
740
leonnhurt
##jin
ict
れた
bird
notes
200mm
くの
##dical
##lli
result
442
iu
ee
438
smap
gopro
##last
yin
pure
998
32g
けた
5kg
##dan
##rame
mama
##oot
bean
marketing
##hur
2l
bella
sync
xuite
##ground
515
discuz
##getrelax
##ince
##bay
##5s
cj
##イス
gmat
apt
##pass
jing
##rix
c4
rich
##とても
niusnews
##ello
bag
770
##eting
##mobile
１８
culture
015
##のてすか
377
1020
area
##ience
616
details
gp
universal
silver
dit
はお
private
ddd
u11
kanshu
##ified
fung
##nny
dx
##520
tai
475
023
##fr
##lean
3s
##pin
429
##rin
25000
ly
rick
##bility
usb3
banner
##baru
##gion
metal
dt
vdf
1871
karl
qualcomm
bear
1010
oldid
ian
jo
##tors
population
##ernel
1882
mmorpg
##mv
##bike
603
##©
ww
friend
##ager
exhibition
##del
##pods
fpx
structure
##free
##tings
kl
##rley
##copyright
##mma
california
3400
orange
yoga
4l
canmake
honey
##anda
##コメント
595
nikkie
##ルハイト
dhl
publishing
##mall
##gnet
20cm
513
##クセス
##┅
e88
970
##dog
fishbase
##!
##"
###
##$
##%
##&
##'
##(
##)
##*
##+
##,
##-
##.
##/
##:
##;
##<
##=
##>
##?
##@
##[
##\
##]
##^
##_
##{
##|
##}
##~
##£
##¤
##¥
##§
##«
##±
##³
##µ
##·
##¹
##º
##»
##¼
##ß
##æ
##÷
##ø
##đ
##ŋ
##ɔ
##ə
##ɡ
##ʰ
##ˇ
##ˈ
##ˊ
##ˋ
##ˍ
##ː
##˙
##˚
##ˢ
##α
##β
##γ
##δ
##ε
##η
##θ
##ι
##κ
##λ
##μ
##ν
##ο
##π
##ρ
##ς
##σ
##τ
##υ
##φ
##χ
##ψ
##б
##в
##г
##д
##е
##ж
##з
##к
##л
##м
##н
##о
##п
##р
##с
##т
##у
##ф
##х
##ц
##ч
##ш
##ы
##ь
##і
##ا
##ب
##ة
##ت
##د
##ر
##س
##ع
##ل
##م
##ن
##ه
##و
##ي
##۩
##ก
##ง
##น
##ม
##ย
##ร
##อ
##า
##เ
##๑
##་
##ღ
##ᄀ
##ᄁ
##ᄂ
##ᄃ
##ᄅ
##ᄆ
##ᄇ
##ᄈ
##ᄉ
##ᄋ
##ᄌ
##ᄎ
##ᄏ
##ᄐ
##ᄑ
##ᄒ
##ᅢ
##ᅣ
##ᅥ
##ᅦ
##ᅧ
##ᅨ
##ᅪ
##ᅬ
##ᅭ
##ᅮ
##ᅯ
##ᅲ
##ᅳ
##ᅴ
##ᆷ
##ᆸ
##ᆺ
##ᆻ
##ᗜ
##ᵃ
##ᵉ
##ᵍ
##ᵏ
##ᵐ
##ᵒ
##ᵘ
##‖
##„
##†
##•
##‥
##‧
## 
##‰
##′
##″
##‹
##›
##※
##‿
##⁄
##ⁱ
##⁺
##ⁿ
##₁
##₃
##₄
##€
##№
##ⅰ
##ⅱ
##ⅲ
##ⅳ
##ⅴ
##↔
##↗
##↘
##⇒
##∀
##−
##∕
##∙
##√
##∞
##∟
##∠
##∣
##∩
##∮
##∶
##∼
##∽
##≈
##≒
##≡
##≤
##≥
##≦
##≧
##≪
##≫
##⊙
##⋅
##⋈
##⋯
##⌒
##①
##②
##③
##④
##⑤
##⑥
##⑦
##⑧
##⑨
##⑩
##⑴
##⑵
##⑶
##⑷
##⑸
##⒈
##⒉
##⒊
##⒋
##ⓒ
##ⓔ
##ⓘ
##━
##┃
##┆
##┊
##┌
##└
##├
##┣
##═
##║
##╚
##╞
##╠
##╭
##╮
##╯
##╰
##╱
##╳
##▂
##▃
##▅
##▇
##▉
##▋
##▌
##▍
##▎
##□
##▪
##▫
##▬
##△
##▶
##►
##▽
##◇
##◕
##◠
##◢
##◤
##☀
##☕
##☞
##☺
##☼
##♀
##♂
##♠
##♡
##♣
##♦
##♫
##♬
##✈
##✔
##✕
##✖
##✦
##✨
##✪
##✰
##✿
##❀
##➜
##➤
##⦿
##、
##。
##〃
##々
##〇
##〈
##〉
##《
##》
##「
##」
##『
##』
##【
##】
##〓
##〔
##〕
##〖
##〗
##〜
##〝
##〞
##ぃ
##ぇ
##ぬ
##ふ
##ほ
##む
##ゃ
##ゅ
##ゆ
##ょ
##゜
##ゝ
##ァ
##ゥ
##エ
##ォ
##ケ
##サ
##セ
##ソ
##ッ
##ニ
##ヌ
##ネ
##ノ
##ヘ
##モ
##ャ
##ヤ
##ュ
##ユ
##ョ
##ヨ
##ワ
##ヲ
##・
##ヽ
##ㄅ
##ㄆ
##ㄇ
##ㄉ
##ㄋ
##ㄌ
##ㄍ
##ㄎ
##ㄏ
##ㄒ
##ㄚ
##ㄛ
##ㄞ
##ㄟ
##ㄢ
##ㄤ
##ㄥ
##ㄧ
##ㄨ
##ㆍ
##㈦
##㊣
##㗎
##一
##丁
##七
##万
##丈
##三
##上
##下
##不
##与
##丐
##丑
##专
##且
##丕
##世
##丘
##丙
##业
##丛
##东
##丝
##丞
##丟
##両
##丢
##两
##严
##並
##丧
##丨
##个
##丫
##中
##丰
##串
##临
##丶
##丸
##丹
##为
##主
##丼
##丽
##举
##丿
##乂
##乃
##久
##么
##义
##之
##乌
##乍
##乎
##乏
##乐
##乒
##乓
##乔
##乖
##乗
##乘
##乙
##乜
##九
##乞
##也
##习
##乡
##书
##乩
##买
##乱
##乳
##乾
##亀
##亂
##了
##予
##争
##事
##二
##于
##亏
##云
##互
##五
##井
##亘
##亙
##亚
##些
##亜
##亞
##亟
##亡
##亢
##交
##亥
##亦
##产
##亨
##亩
##享
##京
##亭
##亮
##亲
##亳
##亵
##人
##亿
##什
##仁
##仃
##仄
##仅
##仆
##仇
##今
##介
##仍
##从
##仏
##仑
##仓
##仔
##仕
##他
##仗
##付
##仙
##仝
##仞
##仟
##代
##令
##以
##仨
##仪
##们
##仮
##仰
##仲
##件
##价
##任
##份
##仿
##企
##伉
##伊
##伍
##伎
##伏
##伐
##休
##伕
##众
##优
##伙
##会
##伝
##伞
##伟
##传
##伢
##伤
##伦
##伪
##伫
##伯
##估
##伴
##伶
##伸
##伺
##似
##伽
##佃
##但
##佇
##佈
##位
##低
##住
##佐
##佑
##体
##佔
##何
##佗
##佘
##余
##佚
##佛
##作
##佝
##佞
##佟
##你
##佢
##佣
##佤
##佥
##佩
##佬
##佯
##佰
##佳
##併
##佶
##佻
##佼
##使
##侃
##侄
##來
##侈
##例
##侍
##侏
##侑
##侖
##侗
##供
##依
##侠
##価
##侣
##侥
##侦
##侧
##侨
##侬
##侮
##侯
##侵
##侶
##侷
##便
##係
##促
##俄
##俊
##俎
##俏
##俐
##俑
##俗
##俘
##俚
##保
##俞
##俟
##俠
##信
##俨
##俩
##俪
##俬
##俭
##修
##俯
##俱
##俳
##俸
##俺
##俾
##倆
##倉
##個
##倌
##倍
##倏
##們
##倒
##倔
##倖
##倘
##候
##倚
##倜
##借
##倡
##値
##倦
##倩
##倪
##倫
##倬
##倭
##倶
##债
##值
##倾
##偃
##假
##偈
##偉
##偌
##偎
##偏
##偕
##做
##停
##健
##側
##偵
##偶
##偷
##偻
##偽
##偿
##傀
##傅
##傍
##傑
##傘
##備
##傚
##傢
##傣
##傥
##储
##傩
##催
##傭
##傲
##傳
##債
##傷
##傻
##傾
##僅
##働
##像
##僑
##僕
##僖
##僚
##僥
##僧
##僭
##僮
##僱
##僵
##價
##僻
##儀
##儂
##億
##儆
##儉
##儋
##儒
##儕
##儘
##償
##儡
##優
##儲
##儷
##儼
##儿
##兀
##允
##元
##兄
##充
##兆
##兇
##先
##光
##克
##兌
##免
##児
##兑
##兒
##兔
##兖
##党
##兜
##兢
##入
##內
##全
##兩
##八
##公
##六
##兮
##兰
##共
##兲
##关
##兴
##兵
##其
##具
##典
##兹
##养
##兼
##兽
##冀
##内
##円
##冇
##冈
##冉
##冊
##册
##再
##冏
##冒
##冕
##冗
##写
##军
##农
##冠
##冢
##冤
##冥
##冨
##冪
##冬
##冯
##冰
##冲
##决
##况
##冶
##冷
##冻
##冼
##冽
##冾
##净
##凄
##准
##凇
##凈
##凉
##凋
##凌
##凍
##减
##凑
##凛
##凜
##凝
##几
##凡
##凤
##処
##凪
##凭
##凯
##凰
##凱
##凳
##凶
##凸
##凹
##出
##击
##函
##凿
##刀
##刁
##刃
##分
##切
##刈
##刊
##刍
##刎
##刑
##划
##列
##刘
##则
##刚
##创
##初
##删
##判
##別
##刨
##利
##刪
##别
##刮
##到
##制
##刷
##券
##刹
##刺
##刻
##刽
##剁
##剂
##剃
##則
##剉
##削
##剋
##剌
##前
##剎
##剐
##剑
##剔
##剖
##剛
##剜
##剝
##剣
##剤
##剥
##剧
##剩
##剪
##副
##割
##創
##剷
##剽
##剿
##劃
##劇
##劈
##劉
##劊
##劍
##劏
##劑
##力
##劝
##办
##功
##加
##务
##劣
##动
##助
##努
##劫
##劭
##励
##劲
##劳
##労
##劵
##効
##劾
##势
##勁
##勃
##勇
##勉
##勋
##勐
##勒
##動
##勖
##勘
##務
##勛
##勝
##勞
##募
##勢
##勤
##勧
##勳
##勵
##勸
##勺
##勻
##勾
##勿
##匀
##包
##匆
##匈
##匍
##匐
##匕
##化
##北
##匙
##匝
##匠
##匡
##匣
##匪
##匮
##匯
##匱
##匹
##区
##医
##匾
##匿
##區
##十
##千
##卅
##升
##午
##卉
##半
##卍
##华
##协
##卑
##卒
##卓
##協
##单
##卖
##南
##単
##博
##卜
##卞
##卟
##占
##卡
##卢
##卤
##卦
##卧
##卫
##卮
##卯
##印
##危
##即
##却
##卵
##卷
##卸
##卻
##卿
##厂
##厄
##厅
##历
##厉
##压
##厌
##厕
##厘
##厚
##厝
##原
##厢
##厥
##厦
##厨
##厩
##厭
##厮
##厲
##厳
##去
##县
##叁
##参
##參
##又
##叉
##及
##友
##双
##反
##収
##发
##叔
##取
##受
##变
##叙
##叛
##叟
##叠
##叡
##叢
##口
##古
##句
##另
##叨
##叩
##只
##叫
##召
##叭
##叮
##可
##台
##叱
##史
##右
##叵
##叶
##号
##司
##叹
##叻
##叼
##叽
##吁
##吃
##各
##吆
##合
##吉
##吊
##吋
##同
##名
##后
##吏
##吐
##向
##吒
##吓
##吕
##吖
##吗
##君
##吝
##吞
##吟
##吠
##吡
##否
##吧
##吨
##吩
##含
##听
##吭
##吮
##启
##吱
##吳
##吴
##吵
##吶
##吸
##吹
##吻
##吼
##吽
##吾
##呀
##呂
##呃
##呆
##呈
##告
##呋
##呎
##呐
##呓
##呕
##呗
##员
##呛
##呜
##呢
##呤
##呦
##周
##呱
##呲
##味
##呵
##呷
##呸
##呻
##呼
##命
##咀
##咁
##咂
##咄
##咆
##咋
##和
##咎
##咏
##咐
##咒
##咔
##咕
##咖
##咗
##咘
##咙
##咚
##咛
##咣
##咤
##咦
##咧
##咨
##咩
##咪
##咫
##咬
##咭
##咯
##咱
##咲
##咳
##咸
##咻
##咽
##咿
##哀
##品
##哂
##哄
##哆
##哇
##哈
##哉
##哋
##哌
##响
##哎
##哏
##哐
##哑
##哒
##哔
##哗
##哟
##員
##哥
##哦
##哧
##哨
##哩
##哪
##哭
##哮
##哲
##哺
##哼
##哽
##唁
##唄
##唆
##唇
##唉
##唏
##唐
##唑
##唔
##唠
##唤
##唧
##唬
##售
##唯
##唰
##唱
##唳
##唷
##唸
##唾
##啃
##啄
##商
##啉
##啊
##問
##啓
##啕
##啖
##啜
##啞
##啟
##啡
##啤
##啥
##啦
##啧
##啪
##啫
##啬
##啮
##啰
##啱
##啲
##啵
##啶
##啷
##啸
##啻
##啼
##啾
##喀
##喂
##喃
##善
##喆
##喇
##喉
##喊
##喋
##喎
##喏
##喔
##喘
##喙
##喚
##喜
##喝
##喟
##喧
##喪
##喫
##喬
##單
##喰
##喱
##喲
##喳
##喵
##営
##喷
##喹
##喺
##喻
##喽
##嗅
##嗆
##嗇
##嗎
##嗑
##嗒
##嗓
##嗔
##嗖
##嗚
##嗜
##嗝
##嗟
##嗡
##嗣
##嗤
##嗦
##嗨
##嗪
##嗬
##嗯
##嗰
##嗲
##嗳
##嗶
##嗷
##嗽
##嘀
##嘅
##嘆
##嘈
##嘉
##嘌
##嘍
##嘎
##嘔
##嘖
##嘗
##嘘
##嘚
##嘛
##嘜
##嘞
##嘟
##嘢
##嘣
##嘤
##嘧
##嘩
##嘭
##嘮
##嘯
##嘰
##嘱
##嘲
##嘴
##嘶
##嘸
##嘹
##嘻
##嘿
##噁
##噌
##噎
##噓
##噔
##噗
##噙
##噜
##噠
##噢
##噤
##器
##噩
##噪
##噬
##噱
##噴
##噶
##噸
##噹
##噻
##噼
##嚀
##嚇
##嚎
##嚏
##嚐
##嚓
##嚕
##嚟
##嚣
##嚥
##嚨
##嚮
##嚴
##嚷
##嚼
##囂
##囉
##囊
##囍
##囑
##囔
##囗
##囚
##四
##囝
##回
##囟
##因
##囡
##团
##団
##囤
##囧
##囪
##囫
##园
##困
##囱
##囲
##図
##围
##囹
##固
##国
##图
##囿
##圃
##圄
##圆
##圈
##國
##圍
##圏
##園
##圓
##圖
##團
##圜
##土
##圣
##圧
##在
##圩
##圭
##地
##圳
##场
##圻
##圾
##址
##坂
##均
##坊
##坍
##坎
##坏
##坐
##坑
##块
##坚
##坛
##坝
##坞
##坟
##坠
##坡
##坤
##坦
##坨
##坪
##坯
##坳
##坵
##坷
##垂
##垃
##垄
##型
##垒
##垚
##垛
##垠
##垢
##垣
##垦
##垩
##垫
##垭
##垮
##垵
##埂
##埃
##埋
##城
##埔
##埕
##埗
##域
##埠
##埤
##埵
##執
##埸
##培
##基
##埼
##堀
##堂
##堃
##堅
##堆
##堇
##堑
##堕
##堙
##堡
##堤
##堪
##堯
##堰
##報
##場
##堵
##堺
##堿
##塊
##塌
##塑
##塔
##塗
##塘
##塚
##塞
##塢
##塩
##填
##塬
##塭
##塵
##塾
##墀
##境
##墅
##墉
##墊
##墒
##墓
##増
##墘
##墙
##墜
##增
##墟
##墨
##墩
##墮
##墳
##墻
##墾
##壁
##壅
##壆
##壇
##壊
##壑
##壓
##壕
##壘
##壞
##壟
##壢
##壤
##壩
##士
##壬
##壮
##壯
##声
##売
##壳
##壶
##壹
##壺
##壽
##处
##备
##変
##复
##夏
##夔
##夕
##外
##夙
##多
##夜
##够
##夠
##夢
##夥
##大
##天
##太
##夫
##夭
##央
##夯
##失
##头
##夷
##夸
##夹
##夺
##夾
##奂
##奄
##奇
##奈
##奉
##奋
##奎
##奏
##奐
##契
##奔
##奕
##奖
##套
##奘
##奚
##奠
##奢
##奥
##奧
##奪
##奬
##奮
##女
##奴
##奶
##奸
##她
##好
##如
##妃
##妄
##妆
##妇
##妈
##妊
##妍
##妒
##妓
##妖
##妘
##妙
##妝
##妞
##妣
##妤
##妥
##妨
##妩
##妪
##妮
##妲
##妳
##妹
##妻
##妾
##姆
##姉
##姊
##始
##姍
##姐
##姑
##姒
##姓
##委
##姗
##姚
##姜
##姝
##姣
##姥
##姦
##姨
##姪
##姫
##姬
##姹
##姻
##姿
##威
##娃
##娄
##娅
##娆
##娇
##娉
##娑
##娓
##娘
##娛
##娜
##娟
##娠
##娣
##娥
##娩
##娱
##娲
##娴
##娶
##娼
##婀
##婁
##婆
##婉
##婊
##婕
##婚
##婢
##婦
##婧
##婪
##婭
##婴
##婵
##婶
##婷
##婺
##婿
##媒
##媚
##媛
##媞
##媧
##媲
##媳
##媽
##媾
##嫁
##嫂
##嫉
##嫌
##嫑
##嫔
##嫖
##嫘
##嫚
##嫡
##嫣
##嫦
##嫩
##嫲
##嫵
##嫻
##嬅
##嬉
##嬌
##嬗
##嬛
##嬢
##嬤
##嬪
##嬰
##嬴
##嬷
##嬸
##嬿
##孀
##孃
##子
##孑
##孔
##孕
##孖
##字
##存
##孙
##孚
##孛
##孜
##孝
##孟
##孢
##季
##孤
##学
##孩
##孪
##孫
##孬
##孰
##孱
##孳
##孵
##學
##孺
##孽
##孿
##宁
##它
##宅
##宇
##守
##安
##宋
##完
##宏
##宓
##宕
##宗
##官
##宙
##定
##宛
##宜
##宝
##实
##実
##宠
##审
##客
##宣
##室
##宥
##宦
##宪
##宫
##宮
##宰
##害
##宴
##宵
##家
##宸
##容
##宽
##宾
##宿
##寂
##寄
##寅
##密
##寇
##富
##寐
##寒
##寓
##寛
##寝
##寞
##察
##寡
##寢
##寥
##實
##寧
##寨
##審
##寫
##寬
##寮
##寰
##寵
##寶
##寸
##对
##寺
##寻
##导
##対
##寿
##封
##専
##射
##将
##將
##專
##尉
##尊
##尋
##對
##導
##小
##少
##尔
##尕
##尖
##尘
##尚
##尝
##尤
##尧
##尬
##就
##尴
##尷
##尸
##尹
##尺
##尻
##尼
##尽
##尾
##尿
##局
##屁
##层
##屄
##居
##屆
##屈
##屉
##届
##屋
##屌
##屍
##屎
##屏
##屐
##屑
##展
##屜
##属
##屠
##屡
##屢
##層
##履
##屬
##屯
##山
##屹
##屿
##岀
##岁
##岂
##岌
##岐
##岑
##岔
##岖
##岗
##岘
##岙
##岚
##岛
##岡
##岩
##岫
##岬
##岭
##岱
##岳
##岷
##岸
##峇
##峋
##峒
##峙
##峡
##峤
##峥
##峦
##峨
##峪
##峭
##峯
##峰
##峴
##島
##峻
##峽
##崁
##崂
##崆
##崇
##崎
##崑
##崔
##崖
##崗
##崙
##崛
##崧
##崩
##崭
##崴
##崽
##嵇
##嵊
##嵋
##嵌
##嵐
##嵘
##嵩
##嵬
##嵯
##嶂
##嶄
##嶇
##嶋
##嶙
##嶺
##嶼
##嶽
##巅
##巍
##巒
##巔
##巖
##川
##州
##巡
##巢
##工
##左
##巧
##巨
##巩
##巫
##差
##己
##已
##巳
##巴
##巷
##巻
##巽
##巾
##巿
##币
##市
##布
##帅
##帆
##师
##希
##帐
##帑
##帕
##帖
##帘
##帚
##帛
##帜
##帝
##帥
##带
##帧
##師
##席
##帮
##帯
##帰
##帳
##帶
##帷
##常
##帼
##帽
##幀
##幂
##幄
##幅
##幌
##幔
##幕
##幟
##幡
##幢
##幣
##幫
##干
##平
##年
##并
##幸
##幹
##幺
##幻
##幼
##幽
##幾
##广
##庁
##広
##庄
##庆
##庇
##床
##序
##庐
##库
##应
##底
##庖
##店
##庙
##庚
##府
##庞
##废
##庠
##度
##座
##庫
##庭
##庵
##庶
##康
##庸
##庹
##庾
##廁
##廂
##廃
##廈
##廉
##廊
##廓
##廖
##廚
##廝
##廟
##廠
##廢
##廣
##廬
##廳
##延
##廷
##建
##廿
##开
##弁
##异
##弃
##弄
##弈
##弊
##弋
##式
##弑
##弒
##弓
##弔
##引
##弗
##弘
##弛
##弟
##张
##弥
##弦
##弧
##弩
##弭
##弯
##弱
##張
##強
##弹
##强
##弼
##弾
##彅
##彆
##彈
##彌
##彎
##归
##当
##录
##彗
##彙
##彝
##形
##彤
##彥
##彦
##彧
##彩
##彪
##彫
##彬
##彭
##彰
##影
##彷
##役
##彻
##彼
##彿
##往
##征
##径
##待
##徇
##很
##徉
##徊
##律
##後
##徐
##徑
##徒
##従
##徕
##得
##徘
##徙
##徜
##從
##徠
##御
##徨
##復
##循
##徬
##微
##徳
##徴
##徵
##德
##徹
##徼
##徽
##心
##必
##忆
##忌
##忍
##忏
##忐
##忑
##忒
##忖
##志
##忘
##忙
##応
##忠
##忡
##忤
##忧
##忪
##快
##忱
##念
##忻
##忽
##忿
##怀
##态
##怂
##怅
##怆
##怎
##怏
##怒
##怔
##怕
##怖
##怙
##怜
##思
##怠
##怡
##急
##怦
##性
##怨
##怪
##怯
##怵
##总
##怼
##恁
##恃
##恆
##恋
##恍
##恐
##恒
##恕
##恙
##恚
##恢
##恣
##恤
##恥
##恨
##恩
##恪
##恫
##恬
##恭
##息
##恰
##恳
##恵
##恶
##恸
##恺
##恻
##恼
##恿
##悄
##悅
##悉
##悌
##悍
##悔
##悖
##悚
##悟
##悠
##患
##悦
##您
##悩
##悪
##悬
##悯
##悱
##悲
##悴
##悵
##悶
##悸
##悻
##悼
##悽
##情
##惆
##惇
##惊
##惋
##惑
##惕
##惘
##惚
##惜
##惟
##惠
##惡
##惦
##惧
##惨
##惩
##惫
##惬
##惭
##惮
##惯
##惰
##惱
##想
##惴
##惶
##惹
##惺
##愁
##愆
##愈
##愉
##愍
##意
##愕
##愚
##愛
##愜
##感
##愣
##愤
##愧
##愫
##愷
##愿
##慄
##慈
##態
##慌
##慎
##慑
##慕
##慘
##慚
##慟
##慢
##慣
##慧
##慨
##慫
##慮
##慰
##慳
##慵
##慶
##慷
##慾
##憂
##憊
##憋
##憎
##憐
##憑
##憔
##憚
##憤
##憧
##憨
##憩
##憫
##憬
##憲
##憶
##憾
##懂
##懇
##懈
##應
##懊
##懋
##懑
##懒
##懦
##懲
##懵
##懶
##懷
##懸
##懺
##懼
##懾
##懿
##戀
##戈
##戊
##戌
##戍
##戎
##戏
##成
##我
##戒
##戕
##或
##战
##戚
##戛
##戟
##戡
##戦
##截
##戬
##戮
##戰
##戲
##戳
##戴
##戶
##户
##戸
##戻
##戾
##房
##所
##扁
##扇
##扈
##扉
##手
##才
##扎
##扑
##扒
##打
##扔
##払
##托
##扛
##扣
##扦
##执
##扩
##扪
##扫
##扬
##扭
##扮
##扯
##扰
##扱
##扳
##扶
##批
##扼
##找
##承
##技
##抄
##抉
##把
##抑
##抒
##抓
##投
##抖
##抗
##折
##抚
##抛
##抜
##択
##抟
##抠
##抡
##抢
##护
##报
##抨
##披
##抬
##抱
##抵
##抹
##押
##抽
##抿
##拂
##拄
##担
##拆
##拇
##拈
##拉
##拋
##拌
##拍
##拎
##拐
##拒
##拓
##拔
##拖
##拗
##拘
##拙
##拚
##招
##拜
##拟
##拡
##拢
##拣
##拥
##拦
##拧
##拨
##择
##括
##拭
##拮
##拯
##拱
##拳
##拴
##拷
##拼
##拽
##拾
##拿
##持
##挂
##指
##挈
##按
##挎
##挑
##挖
##挙
##挚
##挛
##挝
##挞
##挟
##挠
##挡
##挣
##挤
##挥
##挨
##挪
##挫
##振
##挲
##挹
##挺
##挽
##挾
##捂
##捅
##捆
##捉
##捋
##捌
##捍
##捎
##捏
##捐
##捕
##捞
##损
##捡
##换
##捣
##捧
##捨
##捩
##据
##捱
##捲
##捶
##捷
##捺
##捻
##掀
##掂
##掃
##掇
##授
##掉
##掌
##掏
##掐
##排
##掖
##掘
##掙
##掛
##掠
##採
##探
##掣
##接
##控
##推
##掩
##措
##掬
##掰
##掲
##掳
##掴
##掷
##掸
##掺
##揀
##揃
##揄
##揆
##揉
##揍
##描
##提
##插
##揖
##揚
##換
##握
##揣
##揩
##揪
##揭
##揮
##援
##揶
##揸
##揹
##揽
##搀
##搁
##搂
##搅
##損
##搏
##搐
##搓
##搔
##搖
##搗
##搜
##搞
##搡
##搪
##搬
##搭
##搵
##搶
##携
##搽
##摀
##摁
##摄
##摆
##摇
##摈
##摊
##摒
##摔
##摘
##摞
##摟
##摧
##摩
##摯
##摳
##摸
##摹
##摺
##摻
##撂
##撃
##撅
##撇
##撈
##撐
##撑
##撒
##撓
##撕
##撚
##撞
##撤
##撥
##撩
##撫
##撬
##播
##撮
##撰
##撲
##撵
##撷
##撸
##撻
##撼
##撿
##擀
##擁
##擂
##擄
##擅
##擇
##擊
##擋
##操
##擎
##擒
##擔
##擘
##據
##擞
##擠
##擡
##擢
##擦
##擬
##擰
##擱
##擲
##擴
##擷
##擺
##擼
##擾
##攀
##攏
##攒
##攔
##攘
##攙
##攜
##攝
##攞
##攢
##攣
##攤
##攥
##攪
##攫
##攬
##支
##收
##攸
##改
##攻
##放
##政
##故
##效
##敌
##敍
##敎
##敏
##救
##敕
##敖
##敗
##敘
##教
##敛
##敝
##敞
##敢
##散
##敦
##敬
##数
##敲
##整
##敵
##敷
##數
##斂
##斃
##文
##斋
##斌
##斎
##斐
##斑
##斓
##斗
##料
##斛
##斜
##斟
##斡
##斤
##斥
##斧
##斩
##斫
##斬
##断
##斯
##新
##斷
##方
##於
##施
##旁
##旃
##旅
##旋
##旌
##旎
##族
##旖
##旗
##无
##既
##日
##旦
##旧
##旨
##早
##旬
##旭
##旮
##旱
##时
##旷
##旺
##旻
##昀
##昂
##昆
##昇
##昉
##昊
##昌
##明
##昏
##易
##昔
##昕
##昙
##星
##映
##春
##昧
##昨
##昭
##是
##昱
##昴
##昵
##昶
##昼
##显
##晁
##時
##晃
##晉
##晋
##晌
##晏
##晒
##晓
##晔
##晕
##晖
##晗
##晚
##晝
##晞
##晟
##晤
##晦
##晨
##晩
##普
##景
##晰
##晴
##晶
##晷
##智
##晾
##暂
##暄
##暇
##暈
##暉
##暌
##暐
##暑
##暖
##暗
##暝
##暢
##暧
##暨
##暫
##暮
##暱
##暴
##暸
##暹
##曄
##曆
##曇
##曉
##曖
##曙
##曜
##曝
##曠
##曦
##曬
##曰
##曲
##曳
##更
##書
##曹
##曼
##曾
##替
##最
##會
##月
##有
##朋
##服
##朐
##朔
##朕
##朗
##望
##朝
##期
##朦
##朧
##木
##未
##末
##本
##札
##朮
##术
##朱
##朴
##朵
##机
##朽
##杀
##杂
##权
##杆
##杈
##杉
##李
##杏
##材
##村
##杓
##杖
##杜
##杞
##束
##杠
##条
##来
##杨
##杭
##杯
##杰
##東
##杳
##杵
##杷
##杼
##松
##板
##极
##构
##枇
##枉
##枋
##析
##枕
##林
##枚
##果
##枝
##枢
##枣
##枪
##枫
##枭
##枯
##枰
##枱
##枳
##架
##枷
##枸
##柄
##柏
##某
##柑
##柒
##染
##柔
##柘
##柚
##柜
##柞
##柠
##柢
##查
##柩
##柬
##柯
##柱
##柳
##柴
##柵
##査
##柿
##栀
##栃
##栄
##栅
##标
##栈
##栉
##栋
##栎
##栏
##树
##栓
##栖
##栗
##校
##栩
##株
##样
##核
##根
##格
##栽
##栾
##桀
##桁
##桂
##桃
##桅
##框
##案
##桉
##桌
##桎
##桐
##桑
##桓
##桔
##桜
##桠
##桡
##桢
##档
##桥
##桦
##桧
##桨
##桩
##桶
##桿
##梁
##梅
##梆
##梏
##梓
##梗
##條
##梟
##梢
##梦
##梧
##梨
##梭
##梯
##械
##梳
##梵
##梶
##检
##棂
##棄
##棉
##棋
##棍
##棒
##棕
##棗
##棘
##棚
##棟
##棠
##棣
##棧
##森
##棱
##棲
##棵
##棹
##棺
##椁
##椅
##椋
##植
##椎
##椒
##検
##椪
##椭
##椰
##椹
##椽
##椿
##楂
##楊
##楓
##楔
##楚
##楝
##楞
##楠
##楣
##楨
##楫
##業
##楮
##極
##楷
##楸
##楹
##楼
##楽
##概
##榄
##榆
##榈
##榉
##榔
##榕
##榖
##榛
##榜
##榨
##榫
##榭
##榮
##榱
##榴
##榷
##榻
##槁
##槃
##構
##槌
##槍
##槎
##槐
##槓
##様
##槛
##槟
##槤
##槭
##槲
##槳
##槻
##槽
##槿
##樁
##樂
##樊
##樑
##樓
##標
##樞
##樟
##模
##樣
##権
##横
##樫
##樯
##樱
##樵
##樸
##樹
##樺
##樽
##樾
##橄
##橇
##橋
##橐
##橘
##橙
##機
##橡
##橢
##橫
##橱
##橹
##橼
##檀
##檄
##檎
##檐
##檔
##檗
##檜
##檢
##檬
##檯
##檳
##檸
##檻
##櫃
##櫚
##櫛
##櫥
##櫸
##櫻
##欄
##權
##欒
##欖
##欠
##次
##欢
##欣
##欧
##欲
##欸
##欺
##欽
##款
##歆
##歇
##歉
##歌
##歎
##歐
##歓
##歙
##歛
##歡
##止
##正
##此
##步
##武
##歧
##歩
##歪
##歯
##歲
##歳
##歴
##歷
##歸
##歹
##死
##歼
##殁
##殃
##殆
##殇
##殉
##殊
##残
##殒
##殓
##殖
##殘
##殞
##殡
##殤
##殭
##殯
##殲
##殴
##段
##殷
##殺
##殼
##殿
##毀
##毁
##毂
##毅
##毆
##毋
##母
##毎
##每
##毒
##毓
##比
##毕
##毗
##毘
##毙
##毛
##毡
##毫
##毯
##毽
##氈
##氏
##氐
##民
##氓
##气
##氖
##気
##氙
##氛
##氟
##氡
##氢
##氣
##氤
##氦
##氧
##氨
##氪
##氫
##氮
##氯
##氰
##氲
##水
##氷
##永
##氹
##氾
##汀
##汁
##求
##汆
##汇
##汉
##汎
##汐
##汕
##汗
##汙
##汛
##汝
##汞
##江
##池
##污
##汤
##汨
##汩
##汪
##汰
##汲
##汴
##汶
##汹
##決
##汽
##汾
##沁
##沂
##沃
##沅
##沈
##沉
##沌
##沏
##沐
##沒
##沓
##沖
##沙
##沛
##沟
##没
##沢
##沣
##沥
##沦
##沧
##沪
##沫
##沭
##沮
##沱
##河
##沸
##油
##治
##沼
##沽
##沾
##沿
##況
##泄
##泉
##泊
##泌
##泓
##法
##泗
##泛
##泞
##泠
##泡
##波
##泣
##泥
##注
##泪
##泫
##泮
##泯
##泰
##泱
##泳
##泵
##泷
##泸
##泻
##泼
##泽
##泾
##洁
##洄
##洋
##洒
##洗
##洙
##洛
##洞
##津
##洩
##洪
##洮
##洱
##洲
##洵
##洶
##洸
##洹
##活
##洼
##洽
##派
##流
##浃
##浄
##浅
##浆
##浇
##浊
##测
##济
##浏
##浑
##浒
##浓
##浔
##浙
##浚
##浜
##浣
##浦
##浩
##浪
##浬
##浮
##浯
##浴
##海
##浸
##涂
##涅
##涇
##消
##涉
##涌
##涎
##涓
##涔
##涕
##涙
##涛
##涝
##涞
##涟
##涠
##涡
##涣
##涤
##润
##涧
##涨
##涩
##涪
##涮
##涯
##液
##涵
##涸
##涼
##涿
##淀
##淄
##淅
##淆
##淇
##淋
##淌
##淑
##淒
##淖
##淘
##淙
##淚
##淞
##淡
##淤
##淦
##淨
##淩
##淪
##淫
##淬
##淮
##深
##淳
##淵
##混
##淹
##淺
##添
##淼
##清
##済
##渉
##渊
##渋
##渍
##渎
##渐
##渔
##渗
##渙
##渚
##減
##渝
##渠
##渡
##渣
##渤
##渥
##渦
##温
##測
##渭
##港
##渲
##渴
##游
##渺
##渾
##湃
##湄
##湊
##湍
##湖
##湘
##湛
##湟
##湧
##湫
##湮
##湯
##湳
##湾
##湿
##満
##溃
##溅
##溉
##溏
##源
##準
##溜
##溝
##溟
##溢
##溥
##溧
##溪
##溫
##溯
##溱
##溴
##溶
##溺
##溼
##滁
##滂
##滄
##滅
##滇
##滋
##滌
##滑
##滓
##滔
##滕
##滙
##滚
##滝
##滞
##滟
##满
##滢
##滤
##滥
##滦
##滨
##滩
##滬
##滯
##滲
##滴
##滷
##滸
##滾
##滿
##漁
##漂
##漆
##漉
##漏
##漓
##演
##漕
##漠
##漢
##漣
##漩
##漪
##漫
##漬
##漯
##漱
##漲
##漳
##漸
##漾
##漿
##潆
##潇
##潋
##潍
##潑
##潔
##潘
##潛
##潜
##潞
##潟
##潢
##潤
##潦
##潧
##潭
##潮
##潰
##潴
##潸
##潺
##潼
##澀
##澄
##澆
##澈
##澍
##澎
##澗
##澜
##澡
##澤
##澧
##澱
##澳
##澹
##激
##濁
##濂
##濃
##濑
##濒
##濕
##濘
##濛
##濟
##濠
##濡
##濤
##濫
##濬
##濮
##濯
##濱
##濺
##濾
##瀅
##瀆
##瀉
##瀋
##瀏
##瀑
##瀕
##瀘
##瀚
##瀛
##瀝
##瀞
##瀟
##瀧
##瀨
##瀬
##瀰
##瀾
##灌
##灏
##灑
##灘
##灝
##灞
##灣
##火
##灬
##灭
##灯
##灰
##灵
##灶
##灸
##灼
##災
##灾
##灿
##炀
##炁
##炅
##炉
##炊
##炎
##炒
##炔
##炕
##炖
##炙
##炜
##炫
##炬
##炭
##炮
##炯
##炳
##炷
##炸
##点
##為
##炼
##炽
##烁
##烂
##烃
##烈
##烊
##烏
##烘
##烙
##烛
##烟
##烤
##烦
##烧
##烨
##烩
##烫
##烬
##热
##烯
##烷
##烹
##烽
##焉
##焊
##焕
##焖
##焗
##焘
##焙
##焚
##焜
##無
##焦
##焯
##焰
##焱
##然
##焼
##煅
##煉
##煊
##煌
##煎
##煒
##煖
##煙
##煜
##煞
##煤
##煥
##煦
##照
##煨
##煩
##煮
##煲
##煸
##煽
##熄
##熊
##熏
##熒
##熔
##熙
##熟
##熠
##熨
##熬
##熱
##熵
##熹
##熾
##燁
##燃
##燄
##燈
##燉
##燊
##燎
##燒
##燔
##燕
##燙
##燜
##營
##燥
##燦
##燧
##燭
##燮
##燴
##燻
##燼
##燿
##爆
##爍
##爐
##爛
##爪
##爬
##爭
##爰
##爱
##爲
##爵
##父
##爷
##爸
##爹
##爺
##爻
##爽
##爾
##牆
##片
##版
##牌
##牍
##牒
##牙
##牛
##牝
##牟
##牠
##牡
##牢
##牦
##牧
##物
##牯
##牲
##牴
##牵
##特
##牺
##牽
##犀
##犁
##犄
##犊
##犍
##犒
##犢
##犧
##犬
##犯
##状
##犷
##犸
##犹
##狀
##狂
##狄
##狈
##狎
##狐
##狒
##狗
##狙
##狞
##狠
##狡
##狩
##独
##狭
##狮
##狰
##狱
##狸
##狹
##狼
##狽
##猎
##猕
##猖
##猗
##猙
##猛
##猜
##猝
##猥
##猩
##猪
##猫
##猬
##献
##猴
##猶
##猷
##猾
##猿
##獄
##獅
##獎
##獐
##獒
##獗
##獠
##獣
##獨
##獭
##獰
##獲
##獵
##獷
##獸
##獺
##獻
##獼
##獾
##玄
##率
##玉
##王
##玑
##玖
##玛
##玟
##玠
##玥
##玩
##玫
##玮
##环
##现
##玲
##玳
##玷
##玺
##玻
##珀
##珂
##珅
##珈
##珉
##珊
##珍
##珏
##珐
##珑
##珙
##珞
##珠
##珣
##珥
##珩
##珪
##班
##珮
##珲
##珺
##現
##球
##琅
##理
##琇
##琉
##琊
##琍
##琏
##琐
##琛
##琢
##琥
##琦
##琨
##琪
##琬
##琮
##琰
##琲
##琳
##琴
##琵
##琶
##琺
##琼
##瑀
##瑁
##瑄
##瑋
##瑕
##瑗
##瑙
##瑚
##瑛
##瑜
##瑞
##瑟
##瑠
##瑣
##瑤
##瑩
##瑪
##瑯
##瑰
##瑶
##瑾
##璀
##璁
##璃
##璇
##璉
##璋
##璎
##璐
##璜
##璞
##璟
##璧
##璨
##環
##璽
##璿
##瓊
##瓏
##瓒
##瓜
##瓢
##瓣
##瓤
##瓦
##瓮
##瓯
##瓴
##瓶
##瓷
##甄
##甌
##甕
##甘
##甙
##甚
##甜
##生
##產
##産
##甥
##甦
##用
##甩
##甫
##甬
##甭
##甯
##田
##由
##甲
##申
##电
##男
##甸
##町
##画
##甾
##畀
##畅
##界
##畏
##畑
##畔
##留
##畜
##畝
##畢
##略
##畦
##番
##畫
##異
##畲
##畳
##畴
##當
##畸
##畹
##畿
##疆
##疇
##疊
##疏
##疑
##疔
##疖
##疗
##疙
##疚
##疝
##疟
##疡
##疣
##疤
##疥
##疫
##疮
##疯
##疱
##疲
##疳
##疵
##疸
##疹
##疼
##疽
##疾
##痂
##病
##症
##痈
##痉
##痊
##痍
##痒
##痔
##痕
##痘
##痙
##痛
##痞
##痠
##痢
##痣
##痤
##痧
##痨
##痪
##痫
##痰
##痱
##痴
##痹
##痺
##痼
##痿
##瘀
##瘁
##瘋
##瘍
##瘓
##瘘
##瘙
##瘟
##瘠
##瘡
##瘢
##瘤
##瘦
##瘧
##瘩
##瘪
##瘫
##瘴
##瘸
##瘾
##療
##癇
##癌
##癒
##癖
##癜
##癞
##癡
##癢
##癣
##癥
##癫
##癬
##癮
##癱
##癲
##癸
##発
##登
##發
##白
##百
##皂
##的
##皆
##皇
##皈
##皋
##皎
##皑
##皓
##皖
##皙
##皚
##皮
##皰
##皱
##皴
##皺
##皿
##盂
##盃
##盅
##盆
##盈
##益
##盎
##盏
##盐
##监
##盒
##盔
##盖
##盗
##盘
##盛
##盜
##盞
##盟
##盡
##監
##盤
##盥
##盧
##盪
##目
##盯
##盱
##盲
##直
##相
##盹
##盼
##盾
##省
##眈
##眉
##看
##県
##眙
##眞
##真
##眠
##眦
##眨
##眩
##眯
##眶
##眷
##眸
##眺
##眼
##眾
##着
##睁
##睇
##睏
##睐
##睑
##睛
##睜
##睞
##睡
##睢
##督
##睥
##睦
##睨
##睪
##睫
##睬
##睹
##睽
##睾
##睿
##瞄
##瞅
##瞇
##瞋
##瞌
##瞎
##瞑
##瞒
##瞓
##瞞
##瞟
##瞠
##瞥
##瞧
##瞩
##瞪
##瞬
##瞭
##瞰
##瞳
##瞻
##瞼
##瞿
##矇
##矍
##矗
##矚
##矛
##矜
##矢
##矣
##知
##矩
##矫
##短
##矮
##矯
##石
##矶
##矽
##矾
##矿
##码
##砂
##砌
##砍
##砒
##研
##砖
##砗
##砚
##砝
##砣
##砥
##砧
##砭
##砰
##砲
##破
##砷
##砸
##砺
##砼
##砾
##础
##硅
##硐
##硒
##硕
##硝
##硫
##硬
##确
##硯
##硼
##碁
##碇
##碉
##碌
##碍
##碎
##碑
##碓
##碗
##碘
##碚
##碛
##碟
##碣
##碧
##碩
##碰
##碱
##碳
##碴
##確
##碼
##碾
##磁
##磅
##磊
##磋
##磐
##磕
##磚
##磡
##磨
##磬
##磯
##磲
##磷
##磺
##礁
##礎
##礙
##礡
##礦
##礪
##礫
##礴
##示
##礼
##社
##祀
##祁
##祂
##祇
##祈
##祉
##祎
##祐
##祕
##祖
##祗
##祚
##祛
##祜
##祝
##神
##祟
##祠
##祢
##祥
##票
##祭
##祯
##祷
##祸
##祺
##祿
##禀
##禁
##禄
##禅
##禍
##禎
##福
##禛
##禦
##禧
##禪
##禮
##禱
##禹
##禺
##离
##禽
##禾
##禿
##秀
##私
##秃
##秆
##秉
##秋
##种
##科
##秒
##秘
##租
##秣
##秤
##秦
##秧
##秩
##秭
##积
##称
##秸
##移
##秽
##稀
##稅
##程
##稍
##税
##稔
##稗
##稚
##稜
##稞
##稟
##稠
##稣
##種
##稱
##稲
##稳
##稷
##稹
##稻
##稼
##稽
##稿
##穀
##穂
##穆
##穌
##積
##穎
##穗
##穢
##穩
##穫
##穴
##究
##穷
##穹
##空
##穿
##突
##窃
##窄
##窈
##窍
##窑
##窒
##窓
##窕
##窖
##窗
##窘
##窜
##窝
##窟
##窠
##窥
##窦
##窨
##窩
##窪
##窮
##窯
##窺
##窿
##竄
##竅
##竇
##竊
##立
##竖
##站
##竜
##竞
##竟
##章
##竣
##童
##竭
##端
##競
##竹
##竺
##竽
##竿
##笃
##笆
##笈
##笋
##笏
##笑
##笔
##笙
##笛
##笞
##笠
##符
##笨
##第
##笹
##笺
##笼
##筆
##等
##筊
##筋
##筍
##筏
##筐
##筑
##筒
##答
##策
##筛
##筝
##筠
##筱
##筲
##筵
##筷
##筹
##签
##简
##箇
##箋
##箍
##箏
##箐
##箔
##箕
##算
##箝
##管
##箩
##箫
##箭
##箱
##箴
##箸
##節
##篁
##範
##篆
##篇
##築
##篑
##篓
##篙
##篝
##篠
##篡
##篤
##篩
##篪
##篮
##篱
##篷
##簇
##簌
##簍
##簡
##簦
##簧
##簪
##簫
##簷
##簸
##簽
##簾
##簿
##籁
##籃
##籌
##籍
##籐
##籟
##籠
##籤
##籬
##籮
##籲
##米
##类
##籼
##籽
##粄
##粉
##粑
##粒
##粕
##粗
##粘
##粟
##粤
##粥
##粧
##粪
##粮
##粱
##粲
##粳
##粵
##粹
##粼
##粽
##精
##粿
##糅
##糊
##糍
##糕
##糖
##糗
##糙
##糜
##糞
##糟
##糠
##糧
##糬
##糯
##糰
##糸
##系
##糾
##紀
##紂
##約
##紅
##紉
##紊
##紋
##納
##紐
##紓
##純
##紗
##紘
##紙
##級
##紛
##紜
##素
##紡
##索
##紧
##紫
##紮
##累
##細
##紳
##紹
##紺
##終
##絃
##組
##絆
##経
##結
##絕
##絞
##絡
##絢
##給
##絨
##絮
##統
##絲
##絳
##絵
##絶
##絹
##綁
##綏
##綑
##經
##継
##続
##綜
##綠
##綢
##綦
##綫
##綬
##維
##綱
##網
##綴
##綵
##綸
##綺
##綻
##綽
##綾
##綿
##緊
##緋
##総
##緑
##緒
##緘
##線
##緝
##緞
##締
##緣
##編
##緩
##緬
##緯
##練
##緹
##緻
##縁
##縄
##縈
##縛
##縝
##縣
##縫
##縮
##縱
##縴
##縷
##總
##績
##繁
##繃
##繆
##繇
##繋
##織
##繕
##繚
##繞
##繡
##繩
##繪
##繫
##繭
##繳
##繹
##繼
##繽
##纂
##續
##纍
##纏
##纓
##纔
##纖
##纜
##纠
##红
##纣
##纤
##约
##级
##纨
##纪
##纫
##纬
##纭
##纯
##纰
##纱
##纲
##纳
##纵
##纶
##纷
##纸
##纹
##纺
##纽
##纾
##线
##绀
##练
##组
##绅
##细
##织
##终
##绊
##绍
##绎
##经
##绑
##绒
##结
##绔
##绕
##绘
##给
##绚
##绛
##络
##绝
##绞
##统
##绡
##绢
##绣
##绥
##绦
##继
##绩
##绪
##绫
##续
##绮
##绯
##绰
##绳
##维
##绵
##绶
##绷
##绸
##绻
##综
##绽
##绾
##绿
##缀
##缄
##缅
##缆
##缇
##缈
##缉
##缎
##缓
##缔
##缕
##编
##缘
##缙
##缚
##缜
##缝
##缠
##缢
##缤
##缥
##缨
##缩
##缪
##缭
##缮
##缰
##缱
##缴
##缸
##缺
##缽
##罂
##罄
##罌
##罐
##网
##罔
##罕
##罗
##罚
##罡
##罢
##罩
##罪
##置
##罰
##署
##罵
##罷
##罹
##羁
##羅
##羈
##羊
##羌
##美
##羔
##羚
##羞
##羟
##羡
##羣
##群
##羥
##羧
##羨
##義
##羯
##羲
##羸
##羹
##羽
##羿
##翁
##翅
##翊
##翌
##翎
##習
##翔
##翘
##翟
##翠
##翡
##翦
##翩
##翰
##翱
##翳
##翹
##翻
##翼
##耀
##老
##考
##耄
##者
##耆
##耋
##而
##耍
##耐
##耒
##耕
##耗
##耘
##耙
##耦
##耨
##耳
##耶
##耷
##耸
##耻
##耽
##耿
##聂
##聆
##聊
##聋
##职
##聒
##联
##聖
##聘
##聚
##聞
##聪
##聯
##聰
##聲
##聳
##聴
##聶
##職
##聽
##聾
##聿
##肃
##肄
##肅
##肆
##肇
##肉
##肋
##肌
##肏
##肓
##肖
##肘
##肚
##肛
##肝
##肠
##股
##肢
##肤
##肥
##肩
##肪
##肮
##肯
##肱
##育
##肴
##肺
##肽
##肾
##肿
##胀
##胁
##胃
##胄
##胆
##背
##胍
##胎
##胖
##胚
##胛
##胜
##胝
##胞
##胡
##胤
##胥
##胧
##胫
##胭
##胯
##胰
##胱
##胳
##胴
##胶
##胸
##胺
##能
##脂
##脅
##脆
##脇
##脈
##脉
##脊
##脍
##脏
##脐
##脑
##脓
##脖
##脘
##脚
##脛
##脣
##脩
##脫
##脯
##脱
##脲
##脳
##脸
##脹
##脾
##腆
##腈
##腊
##腋
##腌
##腎
##腐
##腑
##腓
##腔
##腕
##腥
##腦
##腩
##腫
##腭
##腮
##腰
##腱
##腳
##腴
##腸
##腹
##腺
##腻
##腼
##腾
##腿
##膀
##膈
##膊
##膏
##膑
##膘
##膚
##膛
##膜
##膝
##膠
##膦
##膨
##膩
##膳
##膺
##膻
##膽
##膾
##膿
##臀
##臂
##臃
##臆
##臉
##臊
##臍
##臓
##臘
##臟
##臣
##臥
##臧
##臨
##自
##臬
##臭
##至
##致
##臺
##臻
##臼
##臾
##舀
##舂
##舅
##舆
##與
##興
##舉
##舊
##舌
##舍
##舎
##舐
##舒
##舔
##舖
##舗
##舛
##舜
##舞
##舟
##航
##舫
##般
##舰
##舱
##舵
##舶
##舷
##舸
##船
##舺
##舾
##艇
##艋
##艘
##艙
##艦
##艮
##良
##艰
##艱
##色
##艳
##艷
##艹
##艺
##艾
##节
##芃
##芈
##芊
##芋
##芍
##芎
##芒
##芙
##芜
##芝
##芡
##芥
##芦
##芩
##芪
##芫
##芬
##芭
##芮
##芯
##花
##芳
##芷
##芸
##芹
##芻
##芽
##芾
##苁
##苄
##苇
##苋
##苍
##苏
##苑
##苒
##苓
##苔
##苕
##苗
##苛
##苜
##苞
##苟
##苡
##苣
##若
##苦
##苫
##苯
##英
##苷
##苹
##苻
##茁
##茂
##范
##茄
##茅
##茉
##茎
##茏
##茗
##茜
##茧
##茨
##茫
##茬
##茭
##茯
##茱
##茲
##茴
##茵
##茶
##茸
##茹
##茼
##荀
##荃
##荆
##草
##荊
##荏
##荐
##荒
##荔
##荖
##荘
##荚
##荞
##荟
##荠
##荡
##荣
##荤
##荥
##荧
##荨
##荪
##荫
##药
##荳
##荷
##荸
##荻
##荼
##荽
##莅
##莆
##莉
##莊
##莎
##莒
##莓
##莖
##莘
##莞
##莠
##莢
##莧
##莪
##莫
##莱
##莲
##莴
##获
##莹
##莺
##莽
##莿
##菀
##菁
##菅
##菇
##菈
##菊
##菌
##菏
##菓
##菖
##菘
##菜
##菟
##菠
##菡
##菩
##華
##菱
##菲
##菸
##菽
##萁
##萃
##萄
##萊
##萋
##萌
##萍
##萎
##萘
##萝
##萤
##营
##萦
##萧
##萨
##萩
##萬
##萱
##萵
##萸
##萼
##落
##葆
##葉
##著
##葚
##葛
##葡
##董
##葦
##葩
##葫
##葬
##葭
##葯
##葱
##葳
##葵
##葷
##葺
##蒂
##蒋
##蒐
##蒔
##蒙
##蒜
##蒞
##蒟
##蒡
##蒨
##蒲
##蒸
##蒹
##蒻
##蒼
##蒿
##蓁
##蓄
##蓆
##蓉
##蓋
##蓑
##蓓
##蓖
##蓝
##蓟
##蓦
##蓬
##蓮
##蓼
##蓿
##蔑
##蔓
##蔔
##蔗
##蔘
##蔚
##蔡
##蔣
##蔥
##蔫
##蔬
##蔭
##蔵
##蔷
##蔺
##蔻
##蔼
##蔽
##蕁
##蕃
##蕈
##蕉
##蕊
##蕎
##蕙
##蕤
##蕨
##蕩
##蕪
##蕭
##蕲
##蕴
##蕻
##蕾
##薄
##薅
##薇
##薈
##薊
##薏
##薑
##薔
##薙
##薛
##薦
##薨
##薩
##薪
##薬
##薯
##薰
##薹
##藉
##藍
##藏
##藐
##藓
##藕
##藜
##藝
##藤
##藥
##藩
##藹
##藻
##藿
##蘆
##蘇
##蘊
##蘋
##蘑
##蘚
##蘭
##蘸
##蘼
##蘿
##虎
##虏
##虐
##虑
##虔
##處
##虚
##虛
##虜
##虞
##號
##虢
##虧
##虫
##虬
##虱
##虹
##虻
##虽
##虾
##蚀
##蚁
##蚂
##蚊
##蚌
##蚓
##蚕
##蚜
##蚝
##蚣
##蚤
##蚩
##蚪
##蚯
##蚱
##蚵
##蛀
##蛆
##蛇
##蛊
##蛋
##蛎
##蛐
##蛔
##蛙
##蛛
##蛟
##蛤
##蛭
##蛮
##蛰
##蛳
##蛹
##蛻
##蛾
##蜀
##蜂
##蜃
##蜆
##蜇
##蜈
##蜊
##蜍
##蜒
##蜓
##蜕
##蜗
##蜘
##蜚
##蜜
##蜡
##蜢
##蜥
##蜱
##蜴
##蜷
##蜻
##蜿
##蝇
##蝈
##蝉
##蝌
##蝎
##蝕
##蝗
##蝙
##蝟
##蝠
##蝦
##蝨
##蝴
##蝶
##蝸
##蝼
##螂
##螃
##融
##螞
##螢
##螨
##螯
##螳
##螺
##蟀
##蟄
##蟆
##蟋
##蟎
##蟑
##蟒
##蟠
##蟬
##蟲
##蟹
##蟻
##蟾
##蠅
##蠍
##蠔
##蠕
##蠛
##蠟
##蠡
##蠢
##蠣
##蠱
##蠶
##蠹
##蠻
##血
##衄
##衅
##衆
##行
##衍
##術
##衔
##街
##衙
##衛
##衝
##衞
##衡
##衢
##衣
##补
##表
##衩
##衫
##衬
##衮
##衰
##衲
##衷
##衹
##衾
##衿
##袁
##袂
##袄
##袅
##袈
##袋
##袍
##袒
##袖
##袜
##袞
##袤
##袪
##被
##袭
##袱
##裁
##裂
##装
##裆
##裊
##裏
##裔
##裕
##裘
##裙
##補
##裝
##裟
##裡
##裤
##裨
##裱
##裳
##裴
##裸
##裹
##製
##裾
##褂
##複
##褐
##褒
##褓
##褔
##褚
##褥
##褪
##褫
##褲
##褶
##褻
##襁
##襄
##襟
##襠
##襪
##襬
##襯
##襲
##西
##要
##覃
##覆
##覇
##見
##規
##覓
##視
##覚
##覦
##覧
##親
##覬
##観
##覷
##覺
##覽
##觀
##见
##观
##规
##觅
##视
##览
##觉
##觊
##觎
##觐
##觑
##角
##觞
##解
##觥
##触
##觸
##言
##訂
##計
##訊
##討
##訓
##訕
##訖
##託
##記
##訛
##訝
##訟
##訣
##訥
##訪
##設
##許
##訳
##訴
##訶
##診
##註
##証
##詆
##詐
##詔
##評
##詛
##詞
##詠
##詡
##詢
##詣
##試
##詩
##詫
##詬
##詭
##詮
##詰
##話
##該
##詳
##詹
##詼
##誅
##誇
##誉
##誌
##認
##誓
##誕
##誘
##語
##誠
##誡
##誣
##誤
##誥
##誦
##誨
##說
##説
##読
##誰
##課
##誹
##誼
##調
##諄
##談
##請
##諏
##諒
##論
##諗
##諜
##諡
##諦
##諧
##諫
##諭
##諮
##諱
##諳
##諷
##諸
##諺
##諾
##謀
##謁
##謂
##謄
##謊
##謎
##謐
##謔
##謗
##謙
##講
##謝
##謠
##謨
##謬
##謹
##謾
##譁
##證
##譎
##譏
##識
##譙
##譚
##譜
##警
##譬
##譯
##議
##譲
##譴
##護
##譽
##讀
##變
##讓
##讚
##讞
##计
##订
##认
##讥
##讧
##讨
##让
##讪
##讫
##训
##议
##讯
##记
##讲
##讳
##讴
##讶
##讷
##许
##讹
##论
##讼
##讽
##设
##访
##诀
##证
##诃
##评
##诅
##识
##诈
##诉
##诊
##诋
##词
##诏
##译
##试
##诗
##诘
##诙
##诚
##诛
##话
##诞
##诟
##诠
##诡
##询
##诣
##诤
##该
##详
##诧
##诩
##诫
##诬
##语
##误
##诰
##诱
##诲
##说
##诵
##诶
##请
##诸
##诺
##读
##诽
##课
##诿
##谀
##谁
##调
##谄
##谅
##谆
##谈
##谊
##谋
##谌
##谍
##谎
##谏
##谐
##谑
##谒
##谓
##谔
##谕
##谗
##谘
##谙
##谚
##谛
##谜
##谟
##谢
##谣
##谤
##谥
##谦
##谧
##谨
##谩
##谪
##谬
##谭
##谯
##谱
##谲
##谴
##谶
##谷
##豁
##豆
##豇
##豈
##豉
##豊
##豌
##豎
##豐
##豔
##豚
##象
##豢
##豪
##豫
##豬
##豹
##豺
##貂
##貅
##貌
##貓
##貔
##貘
##貝
##貞
##負
##財
##貢
##貧
##貨
##販
##貪
##貫
##責
##貯
##貰
##貳
##貴
##貶
##買
##貸
##費
##貼
##貽
##貿
##賀
##賁
##賂
##賃
##賄
##資
##賈
##賊
##賑
##賓
##賜
##賞
##賠
##賡
##賢
##賣
##賤
##賦
##質
##賬
##賭
##賴
##賺
##購
##賽
##贅
##贈
##贊
##贍
##贏
##贓
##贖
##贛
##贝
##贞
##负
##贡
##财
##责
##贤
##败
##账
##货
##质
##贩
##贪
##贫
##贬
##购
##贮
##贯
##贰
##贱
##贲
##贴
##贵
##贷
##贸
##费
##贺
##贻
##贼
##贾
##贿
##赁
##赂
##赃
##资
##赅
##赈
##赊
##赋
##赌
##赎
##赏
##赐
##赓
##赔
##赖
##赘
##赚
##赛
##赝
##赞
##赠
##赡
##赢
##赣
##赤
##赦
##赧
##赫
##赭
##走
##赳
##赴
##赵
##赶
##起
##趁
##超
##越
##趋
##趕
##趙
##趟
##趣
##趨
##足
##趴
##趵
##趸
##趺
##趾
##跃
##跄
##跆
##跋
##跌
##跎
##跑
##跖
##跚
##跛
##距
##跟
##跡
##跤
##跨
##跩
##跪
##路
##跳
##践
##跷
##跹
##跺
##跻
##踉
##踊
##踌
##踏
##踐
##踝
##踞
##踟
##踢
##踩
##踪
##踮
##踱
##踴
##踵
##踹
##蹂
##蹄
##蹇
##蹈
##蹉
##蹊
##蹋
##蹑
##蹒
##蹙
##蹟
##蹣
##蹤
##蹦
##蹩
##蹬
##蹭
##蹲
##蹴
##蹶
##蹺
##蹼
##蹿
##躁
##躇
##躉
##躊
##躋
##躍
##躏
##躪
##身
##躬
##躯
##躲
##躺
##軀
##車
##軋
##軌
##軍
##軒
##軟
##転
##軸
##軼
##軽
##軾
##較
##載
##輒
##輓
##輔
##輕
##輛
##輝
##輟
##輩
##輪
##輯
##輸
##輻
##輾
##輿
##轄
##轅
##轆
##轉
##轍
##轎
##轟
##车
##轧
##轨
##轩
##转
##轭
##轮
##软
##轰
##轲
##轴
##轶
##轻
##轼
##载
##轿
##较
##辄
##辅
##辆
##辇
##辈
##辉
##辊
##辍
##辐
##辑
##输
##辕
##辖
##辗
##辘
##辙
##辛
##辜
##辞
##辟
##辣
##辦
##辨
##辩
##辫
##辭
##辮
##辯
##辰
##辱
##農
##边
##辺
##辻
##込
##辽
##达
##迁
##迂
##迄
##迅
##过
##迈
##迎
##运
##近
##返
##还
##这
##进
##远
##违
##连
##迟
##迢
##迤
##迥
##迦
##迩
##迪
##迫
##迭
##述
##迴
##迷
##迸
##迹
##迺
##追
##退
##送
##适
##逃
##逅
##逆
##选
##逊
##逍
##透
##逐
##递
##途
##逕
##逗
##這
##通
##逛
##逝
##逞
##速
##造
##逢
##連
##逮
##週
##進
##逵
##逶
##逸
##逻
##逼
##逾
##遁
##遂
##遅
##遇
##遊
##運
##遍
##過
##遏
##遐
##遑
##遒
##道
##達
##違
##遗
##遙
##遛
##遜
##遞
##遠
##遢
##遣
##遥
##遨
##適
##遭
##遮
##遲
##遴
##遵
##遶
##遷
##選
##遺
##遼
##遽
##避
##邀
##邁
##邂
##邃
##還
##邇
##邈
##邊
##邋
##邏
##邑
##邓
##邕
##邛
##邝
##邢
##那
##邦
##邨
##邪
##邬
##邮
##邯
##邰
##邱
##邳
##邵
##邸
##邹
##邺
##邻
##郁
##郅
##郊
##郎
##郑
##郜
##郝
##郡
##郢
##郤
##郦
##郧
##部
##郫
##郭
##郴
##郵
##郷
##郸
##都
##鄂
##鄉
##鄒
##鄔
##鄙
##鄞
##鄢
##鄧
##鄭
##鄰
##鄱
##鄲
##鄺
##酉
##酊
##酋
##酌
##配
##酐
##酒
##酗
##酚
##酝
##酢
##酣
##酥
##酩
##酪
##酬
##酮
##酯
##酰
##酱
##酵
##酶
##酷
##酸
##酿
##醃
##醇
##醉
##醋
##醍
##醐
##醒
##醚
##醛
##醜
##醞
##醣
##醪
##醫
##醬
##醮
##醯
##醴
##醺
##釀
##釁
##采
##釉
##释
##釋
##里
##重
##野
##量
##釐
##金
##釗
##釘
##釜
##針
##釣
##釦
##釧
##釵
##鈀
##鈉
##鈍
##鈎
##鈔
##鈕
##鈞
##鈣
##鈦
##鈪
##鈴
##鈺
##鈾
##鉀
##鉄
##鉅
##鉉
##鉑
##鉗
##鉚
##鉛
##鉤
##鉴
##鉻
##銀
##銃
##銅
##銑
##銓
##銖
##銘
##銜
##銬
##銭
##銮
##銳
##銷
##銹
##鋁
##鋅
##鋒
##鋤
##鋪
##鋰
##鋸
##鋼
##錄
##錐
##錘
##錚
##錠
##錢
##錦
##錨
##錫
##錮
##錯
##録
##錳
##錶
##鍊
##鍋
##鍍
##鍛
##鍥
##鍰
##鍵
##鍺
##鍾
##鎂
##鎊
##鎌
##鎏
##鎔
##鎖
##鎗
##鎚
##鎧
##鎬
##鎮
##鎳
##鏈
##鏖
##鏗
##鏘
##鏞
##鏟
##鏡
##鏢
##鏤
##鏽
##鐘
##鐮
##鐲
##鐳
##鐵
##鐸
##鐺
##鑄
##鑊
##鑑
##鑒
##鑣
##鑫
##鑰
##鑲
##鑼
##鑽
##鑾
##鑿
##针
##钉
##钊
##钎
##钏
##钒
##钓
##钗
##钙
##钛
##钜
##钝
##钞
##钟
##钠
##钡
##钢
##钣
##钤
##钥
##钦
##钧
##钨
##钩
##钮
##钯
##钰
##钱
##钳
##钴
##钵
##钺
##钻
##钼
##钾
##钿
##铀
##铁
##铂
##铃
##铄
##铅
##铆
##铉
##铎
##铐
##铛
##铜
##铝
##铠
##铡
##铢
##铣
##铤
##铨
##铩
##铬
##铭
##铮
##铰
##铲
##铵
##银
##铸
##铺
##链
##铿
##销
##锁
##锂
##锄
##锅
##锆
##锈
##锉
##锋
##锌
##锏
##锐
##锑
##错
##锚
##锟
##锡
##锢
##锣
##锤
##锥
##锦
##锭
##键
##锯
##锰
##锲
##锵
##锹
##锺
##锻
##镀
##镁
##镂
##镇
##镉
##镌
##镍
##镐
##镑
##镕
##镖
##镗
##镛
##镜
##镣
##镭
##镯
##镰
##镳
##镶
##長
##长
##門
##閃
##閉
##開
##閎
##閏
##閑
##閒
##間
##閔
##閘
##閡
##関
##閣
##閥
##閨
##閩
##閱
##閲
##閹
##閻
##閾
##闆
##闇
##闊
##闌
##闍
##闔
##闕
##闖
##闘
##關
##闡
##闢
##门
##闪
##闫
##闭
##问
##闯
##闰
##闲
##间
##闵
##闷
##闸
##闹
##闺
##闻
##闽
##闾
##阀
##阁
##阂
##阅
##阆
##阇
##阈
##阉
##阎
##阐
##阑
##阔
##阕
##阖
##阙
##阚
##阜
##队
##阡
##阪
##阮
##阱
##防
##阳
##阴
##阵
##阶
##阻
##阿
##陀
##陂
##附
##际
##陆
##陇
##陈
##陋
##陌
##降
##限
##陕
##陛
##陝
##陞
##陟
##陡
##院
##陣
##除
##陨
##险
##陪
##陰
##陲
##陳
##陵
##陶
##陷
##陸
##険
##陽
##隅
##隆
##隈
##隊
##隋
##隍
##階
##随
##隐
##隔
##隕
##隘
##隙
##際
##障
##隠
##隣
##隧
##隨
##險
##隱
##隴
##隶
##隸
##隻
##隼
##隽
##难
##雀
##雁
##雄
##雅
##集
##雇
##雉
##雋
##雌
##雍
##雎
##雏
##雑
##雒
##雕
##雖
##雙
##雛
##雜
##雞
##離
##難
##雨
##雪
##雯
##雰
##雲
##雳
##零
##雷
##雹
##電
##雾
##需
##霁
##霄
##霆
##震
##霈
##霉
##霊
##霍
##霎
##霏
##霑
##霓
##霖
##霜
##霞
##霧
##霭
##霰
##露
##霸
##霹
##霽
##霾
##靂
##靄
##靈
##青
##靓
##靖
##静
##靚
##靛
##靜
##非
##靠
##靡
##面
##靥
##靦
##革
##靳
##靴
##靶
##靼
##鞅
##鞋
##鞍
##鞏
##鞑
##鞘
##鞠
##鞣
##鞦
##鞭
##韆
##韋
##韌
##韓
##韜
##韦
##韧
##韩
##韬
##韭
##音
##韵
##韶
##韻
##響
##頁
##頂
##頃
##項
##順
##須
##頌
##預
##頑
##頒
##頓
##頗
##領
##頜
##頡
##頤
##頫
##頭
##頰
##頷
##頸
##頹
##頻
##頼
##顆
##題
##額
##顎
##顏
##顔
##願
##顛
##類
##顧
##顫
##顯
##顱
##顴
##页
##顶
##顷
##项
##顺
##须
##顼
##顽
##顾
##顿
##颁
##颂
##预
##颅
##领
##颇
##颈
##颉
##颊
##颌
##颍
##颐
##频
##颓
##颔
##颖
##颗
##题
##颚
##颛
##颜
##额
##颞
##颠
##颡
##颢
##颤
##颦
##颧
##風
##颯
##颱
##颳
##颶
##颼
##飄
##飆
##风
##飒
##飓
##飕
##飘
##飙
##飚
##飛
##飞
##食
##飢
##飨
##飩
##飪
##飯
##飲
##飼
##飽
##飾
##餃
##餅
##餉
##養
##餌
##餐
##餒
##餓
##餘
##餚
##餛
##餞
##餡
##館
##餮
##餵
##餾
##饅
##饈
##饋
##饌
##饍
##饑
##饒
##饕
##饗
##饞
##饥
##饨
##饪
##饬
##饭
##饮
##饯
##饰
##饱
##饲
##饴
##饵
##饶
##饷
##饺
##饼
##饽
##饿
##馀
##馁
##馄
##馅
##馆
##馈
##馋
##馍
##馏
##馒
##馔
##首
##馗
##香
##馥
##馨
##馬
##馭
##馮
##馳
##馴
##駁
##駄
##駅
##駆
##駐
##駒
##駕
##駛
##駝
##駭
##駱
##駿
##騁
##騎
##騏
##験
##騙
##騨
##騰
##騷
##驀
##驅
##驊
##驍
##驒
##驕
##驗
##驚
##驛
##驟
##驢
##驥
##马
##驭
##驮
##驯
##驰
##驱
##驳
##驴
##驶
##驷
##驸
##驹
##驻
##驼
##驾
##驿
##骁
##骂
##骄
##骅
##骆
##骇
##骈
##骊
##骋
##验
##骏
##骐
##骑
##骗
##骚
##骛
##骜
##骞
##骠
##骡
##骤
##骥
##骧
##骨
##骯
##骰
##骶
##骷
##骸
##骼
##髂
##髅
##髋
##髏
##髒
##髓
##體
##髖
##高
##髦
##髪
##髮
##髯
##髻
##鬃
##鬆
##鬍
##鬓
##鬚
##鬟
##鬢
##鬣
##鬥
##鬧
##鬱
##鬼
##魁
##魂
##魄
##魅
##魇
##魍
##魏
##魔
##魘
##魚
##魯
##魷
##鮑
##鮨
##鮪
##鮭
##鮮
##鯉
##鯊
##鯖
##鯛
##鯨
##鯰
##鯽
##鰍
##鰓
##鰭
##鰲
##鰻
##鰾
##鱈
##鱉
##鱔
##鱗
##鱷
##鱸
##鱼
##鱿
##鲁
##鲈
##鲍
##鲑
##鲛
##鲜
##鲟
##鲢
##鲤
##鲨
##鲫
##鲱
##鲲
##鲶
##鲷
##鲸
##鳃
##鳄
##鳅
##鳌
##鳍
##鳕
##鳖
##鳗
##鳝
##鳞
##鳥
##鳩
##鳳
##鳴
##鳶
##鴉
##鴕
##鴛
##鴦
##鴨
##鴻
##鴿
##鵑
##鵜
##鵝
##鵡
##鵬
##鵰
##鵲
##鶘
##鶩
##鶯
##鶴
##鷗
##鷲
##鷹
##鷺
##鸚
##鸞
##鸟
##鸠
##鸡
##鸢
##鸣
##鸥
##鸦
##鸨
##鸪
##鸭
##鸯
##鸳
##鸵
##鸽
##鸾
##鸿
##鹂
##鹃
##鹄
##鹅
##鹈
##鹉
##鹊
##鹌
##鹏
##鹑
##鹕
##鹘
##鹜
##鹞
##鹤
##鹦
##鹧
##鹫
##鹭
##鹰
##鹳
##鹵
##鹹
##鹼
##鹽
##鹿
##麂
##麋
##麒
##麓
##麗
##麝
##麟
##麥
##麦
##麩
##麴
##麵
##麸
##麺
##麻
##麼
##麽
##麾
##黃
##黄
##黍
##黎
##黏
##黑
##黒
##黔
##默
##黛
##黜
##黝
##點
##黠
##黨
##黯
##黴
##鼋
##鼎
##鼐
##鼓
##鼠
##鼬
##鼹
##鼻
##鼾
##齁
##齊
##齋
##齐
##齒
##齡
##齢
##齣
##齦
##齿
##龄
##龅
##龈
##龊
##龋
##龌
##龍
##龐
##龔
##龕
##龙
##龚
##龛
##龜
##龟
##︰
##︱
##︶
##︿
##﹁
##﹂
##﹍
##﹏
##﹐
##﹑
##﹒
##﹔
##﹕
##﹖
##﹗
##﹙
##﹚
##﹝
##﹞
##﹡
##﹣
##！
##＂
##＃
##＄
##％
##＆
##＇
##（
##）
##＊
##，
##－
##．
##／
##：
##；
##＜
##？
##＠
##［
##＼
##］
##＾
##＿
##｀
##ｆ
##ｈ
##ｊ
##ｕ
##ｗ
##ｚ
##｛
##｝
##｡
##｢
##｣
##､
##･
##ｯ
##ｰ
##ｲ
##ｸ
##ｼ
##ｽ
##ﾄ
##ﾉ
##ﾌ
##ﾗ
##ﾙ
##ﾝ
##ﾞ
##ﾟ
##￣
##￥
##👍
##🔥
##😂
##😎
