# Supplementary material for: A hybrid extraction model for semantic knowledge discovery of water conservancy big data
Source: PeerJ Comput Sci. 2025 Jul 7;11:e2960. doi: 10.7717/peerj-cs.2960 (PMC12453640; doi:10.7717/peerj-cs.2960)
Supplement: Supplemental Information 8 [file peerj-cs-11-2960-s008.txt]

Index,user_id,created_at,content,like_num,repost_num,comment_num,manually_label,sentiment_baseline,senti_by_refined_snownlp,senti_by_jieba_sentiment
1028926709853012020-02-08 23:52, B-fight against M-epidemic S, we are determined not to retreat (Zhu Luodong) # Go to Wuhan # # fight against new pneumonia, we are in action # # fight against epidemic action # # unite as one to fight against COVID-19 # # pay tribute to Chinese soldiers # # medical staff will not carry virus when leaving hospital # # military bacteria [super words] # hope that the future days will be sweet # microblog video of military bacteria, 6,0,0,1,1,1,1
332525622777242020-03-06 23:22, # 17 new cases of COVID-19 imported from abroad in Gansu Province, # another [inexplicable] fainting, really, 1,0,1,0, -1, -1,1
1586959364495242020-02-15 23:54, # COVID-19 has begun to be popular in Japan # My God, 0,0,0,0,1
1442222110968212020-02-13 23:59, the total number of confirmed cases of COVID-19 in Japan reached 251 http://t.cn/A6hGfqoZ , 0,0,0,0,-1,-1,1
23309630648152020-02-23 23:59,//@ Weibo refutes rumors: # Weibo refutes rumors # Jinyintan Hospital: the five foreign athletes in the military games all suffer from malaria, which has nothing to do with COVID-19, 0,0,0,0,1, -1,1
2824556715933722020-02-29 23:49, # 3150 cases of COVID-19 in South Korea, # Please Ping An 0,0,0,1, -1, -1, -1
3501013445761902020-03-08 23:01, "Epidemic Exam" Answer Sheet for Smart City Construction: Sorting out 9 Major Operational Practices (Selection, Public Selection, Written Test, Interview Literacy Accumulation) http://t.cn/A673fgda Since the pilot work was launched in 2012, the construction of smart cities in China has covered various fields such as government affairs, transportation, industry, science and technology, education, healthcare, social governance, and public services. In the fight against the COVID-19, some smart cities have been built well and played an important role. Overall, in recent years, with a focus on smart government, smart society, and digital economy, China has continuously increased its investment and upgrading efforts in urban information infrastructure. At the same time, the level of information services and citizens' information literacy in various cities have significantly improved. These investments and accumulations have played a key role in breaking the information blockade of the epidemic, promoting national decision-making, improving and supervising local work styles, and providing strong support for resource allocation, medical rescue, and life security in extraordinary times. Attachment: The central selection process is not difficult without going through the process. For candidates with low exam scores, it is recommended to calm down and listen to Professor Liu Yuan's real question analysis. In 2021, we will reorganize our equipment and start again. The central selection real question analysis free course video is 300 minutes long (November 2019 analysis of 2019 real questions, December 2020 analysis of 2020 real questions) http://t.cn/A67HIkrs The 2021 Central Government Selection of Civil Servants Written Exam Long term Course Tutoring Program ("Case Analysis Division 1 (Class B)" provides high-intensity, process oriented, and personalized services, applicable to the open selection of positions for first level chief clerks and below (including positions for selected and transferred students) http://t.cn/A67QSXRI . 1,0,0,0,1,1,1
363831749959072020-01-28 22:28, # Unite to fight against COVID-19 # Try not to go out, don't forget to wear masks when going out, and washing hands when going home is the first! May everyone be safe~[Hug] [Hug] China Fire's second shot video, 0,0,0,1,0, -1,1
1260353756037072020-02-11 23:57, [# The 15 day journey of a patient cured of COVID-19 #: From panic to joy] # Unite as one to fight against the epidemic # "From arriving at the ward, and then from suspect diagnosis recovery discharge, from emotional loss to near collapse, to some medical staff who are reluctant to leave here..." Recently, the first patient of COVID-19 in Erlianhot, Inner Mongolia, wrote a thank-you letter after discharge. In addition to expressing deep gratitude to the medical staff, she also shared her journey from panic and fear, to perseverance and strength, and finally to joy after recovery. ↓↓ @ People's Daily Inner Mongolia Channel http://t.cn/A6hAGOda , 2,0,4,1,1,1,-1
1900160431123422020-02-19 23:26, [Xi County News] Jin Ping hosted a special meeting on key work during the prevention and control of the COVID-19 in the whole county. Weibo video of Xi County's financial media, 0,0,0,0, -1,1
2181614949111352020-02-22 23:25,//@ Da Dao Guangfa 123://@ Traditional Chinese Medicine Zou Lei: It has a lot to do with Liu Weizhong, the director of the Traditional Chinese Medicine department, but this is the only store in the country with no branches, which is sad. #Post Opium War era # # TCM fights against COVID-19 #, 2,2,1, -1,1,1,1
568654358821012020-01-30 23:59, Huang Xianglong, Secretary of Songzi Municipal Party Committee, Hubei Province, was suspected of being infected with COVID-19 pneumonia, and is currently being treated. He made a public appearance on January 20&gt;&gt; http://t.cn/A6PoqSsx Huang Xianglong, Secretary of Songzi Municipal Party Committee, Hubei Province, is suspected of being infected with COVID-19 pneumonia and is currently under treatment. He made public appearances on January 20, 5,0,0,0,1, -1, -1
192237051240312020-02-19 23:34, # Understand the World Emperor # Zhong Nanshan cooperated with Harvard University to establish a scientific research team for COVID-19. At 10:00 today, Academician Zhong Nanshan and his team held another video conference with medical experts from Harvard University in Guangzhou to discuss the rapid detection and diagnosis, clinical treatment, drug screening and epidemic of COVID-19 ..  http://t.cn/A6hOOC8q (Shared by @ Dongchuodi), 0,0,0,0,1, -1,1
2130262918580772020-02-21 23:50, # Another doctor in Wuhan died of COVID-19 # It's really sad, and once again salute the front-line medical staff! You are the heroes of the times! , 1,0,0,1,1,1,-1
1736570062004642020-02-17 23:39, Wei Medical Affiliated Hospital lifted medical observation for medical staff. Medical staff were not infected due to confirmed patient Zhang Moufang concealing contact and travel history (which has been investigated by the public security organs), resulting in 68 personnel in our hospital being isolated for medical observation. At present, after the expiry of the medical observation period, the nucleic acid test was negative twice, there were no signs or symptoms of pneumonia, and there were no changes in imaging pneumonia. According to the national medical observation standard for COVID-19, the observation was completely lifted, and the medical staff were free of infection. Thank you to all sectors of society for their concern and support towards our hospital and medical staff! We will live up to our hopes and expectations, and resolutely win the battle against the epidemic prevention and control! Weifang Medical College Affiliated Hospital, February 17, 2020, 0,0,0,0,1, -1,1
587912947601812020-01-31 23:42,//@ Yao Chen: Help: Who can help this pregnant woman who is about to give birth? @Big babies in South China://@ War History Research WHS: The blogger's wife is 38 weeks pregnant and has symptoms of COVID-19 infection. Acceptable hospitals do not have delivery rooms, hospitals with delivery rooms cannot accept them. Please ask your friends in Wuhan which hospital can accept it. Thank you [Flowers] [Flowers] [Flowers] Wishing you peace!! , 0,0,0,1,1,-1,-1
2310952805574182020-02-23 23:54, # Doctor Huang Wenjun died of COVID-19 infection # Walk well [candle], 1,0,0, -1,1,1, -1
170231748084660220-02-16 23:57, # Wuhan announced the hospital receiving patients with non COVID-19 #, 0,1,0,0, -1, -1, -1
233995559227970220-02-24 23:33, # confirmed cases of COVID-19 in Taiwan increased to 30 cases # deserved retribution, rest assured that we will not give Duiwan the mask thrown into the sewer, 27,0,0, -1, -1, -1, -1
2291360828720682020-02-23 23:48, the latest research of the Chinese Academy of Sciences: South China seafood market is not the birthplace of COVID-19. #Zhong Nanshan said it is urgent to identify influenza and COVID-19 # # China's first reusable mask # [2 pictures in total], 1,0,0,0,1,0,1
2786255414055312020-02-29 23:36, # The police beat down the gambling dens covered with fruit peel # [People who visit "fruit shops" can only enter? Changzhou police beat down the gambling dens covered with fruit peel!] After the COVID-19, chess and card rooms, bath and leisure rooms, elderly activity rooms and other public places that are not necessary for life were closed, but some people still have a fluke mentality, and gambling activities were carried out in small supermarkets, fruit shops and other places allowed to open as bases. Changzhou Wuxing Police Station strengthens the management of such places through video patrols. Unexpectedly discovered an abnormal entry and exit of a fruit shop, only entering but not exiting! The Wuxing Police Station attaches great importance to it and successfully dismantled a gambling den located in a fruit shop through investigation. http://t.cn/A67fwYoj , 2,0,2,0,1,-1,-1
615516327090342020-02-01 23:24, [Heart], 0,0,0,1,1,0,0
2791132126480712020-02-29 23:37, # 945 people infected with COVID-19 in Japan # Are people on the cruise taken away still included? [Showdown] Tianjin display map, 0,0,1, -1, -1,0,1
286956658598672020-03-01 23:26, # diagnosed patients walk out of the hospital without permission to show off on video # # diagnosed patients with COVID-19 walk out of the hospital without permission to show off on video # how should such people be punished when they walk out of the hospital without permission to show off on video when they leave the hospital with something harmful and unknown? , 0,0,0,-1,-1,-1,-1
1131917000875322020-02-09 23:57, # Hunan Prevention and Control of Novel Pneumonia # 【 Fighting the Epidemic Together 】 On the evening of the 9th, the reporter learned from the Hunan Provincial Health Commission that the General Office of the National Health Commission issued a document today clarifying that Hunan Province and Shandong Province will provide paired support to Huanggang City, Hubei Province. The Notice requires supporting provinces to organize support teams, increase medical and epidemic prevention and control capabilities, assist relevant cities in effectively implementing "early detection, early reporting, early isolation, and early treatment", ensure the supply of prevention and control services, strengthen medical treatment and epidemic response capabilities, and improve treatment and cure rates. Following the principle of "concentrating patients, experts, resources, and treatment", we will focus on providing medical treatment for critically ill patients, strengthen in-hospital infection control, and further reduce mortality and infection rates. It is reported that our province has dispatched two batches of medical teams to support Huanggang, Hubei, with a total of 274 medical and nursing personnel carrying out treatment work in Huanggang. The Hunan Provincial Health Commission said that it would formulate specific counterpart assistance programs as soon as possible to further support the prevention and control of COVID-19 in Huanggang City. (Reporter Duan Hanmin and Li Qi) # Hunan is fighting against COVID-19 #, 3,1,6,1,1, -1,1
191081913366611220-02-19 23:30, [# Zhong Nanshan responds to the use of COVID-19 drugs # If it is effective, it should be used] Zhong Nanshan introduces that chloroquine phosphate is not a specific drug, but an effective drug. If you find it effective, you should be able to use it. When faced with a disease we have never encountered before, we need to do some practice, crossing the river by feeling the stones. As long as it is a medicinal herb that does not cause harm, we can try it. http://t.cn/A6h0FJCj , 0,0,0,1,1,1,1
2552761783339522020-02-26 23:50, # The number of new cases of COVID-19 outside China exceeded that inside China # Now what if the epidemic occurred abroad? We were able to mobilize the strength of the whole country to resist the epidemic together and achieve the current situation. Other countries cannot copy homework well, and I dare not imagine the development of the epidemic in the future! , 1,0,0,1,1,1,-1
1837751714433082020-02-18 23:42,//@ Global Network: [Watch], 0,0,0,0,0,0
2940068572475172020-03-01 23:56, # Focus on COVID-19 # [Point, 1,0,0,1,1,0,1
3178066011314932020-03-04 23:43, [Armed police officers and soldiers assist in building isolation points for cured people] As more and more patients with COVID-19 were cured, officers and soldiers of Wuhan Detachment of Hubei Armed Police Corps actively assisted local departments in Wuhan and sorted out 150 isolation rooms at the first time. (Military Report) Weibo video of CCTV Military Report, 1,0,0,0,0, -1, -1
1690017374867112020-02-16 23:55, [CCTV Online Review] invited the "bricklayers" to carefully open the "golden mouth". The experts at the Shanghai press conference were impressed with the "transmission of COVID-19 including aerosol transmission". 【 CCTV Online Review 】 Please be cautious when opening a "golden mouth", 0,0,0,0,1, -1,1
7786575734922020-24 23:31, # Henan releases epidemic prevention SMS # These past few days, I have only been watching online compliments about Henan, but there has been no movement here. There is no text message or publicity. People only know about COVID-19 as an infectious disease, but they don't know what masks to wear. There are also people who buy cotton masks, and disposable masks in pharmacies are gone, but there are not many people wearing masks on the street. And we haven't seen any publicity about this matter in our town's ZF. I saw a banner in front of a police car tonight, thinking it was about strengthening virus prevention, but it turned out to be a ban on setting off fireworks and firecrackers. I'm not saying that promoting this is unnecessary, but I think there should be some trade-offs during special times. Why not promote it even though the virus infection is already very serious? There are not many people on the street who take it seriously, and not many people wear masks. They still go out to visit relatives during the Chinese New Year. Yesterday I went to the supermarket, and most of the people there didn't wear masks. Today, I went to the supermarket to buy groceries, and most of the staff wore masks, but the people still didn't. I think the most serious place for this viral infectious disease is not in cities but in rural areas, because there are many migrant workers returning home from rural areas. Why not strengthen publicity? Perhaps they are doing very well elsewhere, promoting themselves well in the village and town, but there is really no movement here. There are still those who should shoot, whether to wear a mask or not. [Stand up] [Stand up] [Stand up], 13,0,30, -1, -1, -1, -1
1248473818382092020-02-11 23:52, I have taken 20 high-speed trains! On February 9, 2020, 21 minutes before a high-speed railway cleaner in Shaanxi confirmed COVID-19, Huahua Business Daily confirmed a case of novel coronavirus infection in Chengcheng County. The patient Wang was a high-speed railway cleaner. Before the onset of the disease, he had served on multiple high-speed trains. The activity track was as follows: 1. From 2:15 to 16:36 on January 21, the patient was cleaning on the G4324 train (from Xi'an to Shanghai). During the period, he did not leave the station and ate on the train. After getting off at 16:36, the patient went to stay in the staff dormitory of Aoda View Park on Xinglong Road in Weiyang District, Xi'an City. 2. On January 22nd from 5:15 to 8:47, the patient was cleaning on the DJ8861 train (Xi'an North → Chengdu East). From 9:17 to 13:27, the patient was cleaning on the D1920 train (Chengdu East → Xi'an North). From 14:00 to 17:43, the patient was cleaning on the D1937 train (Xi'an North → Chengdu East). From 18:7 to 22:18, the patient was cleaning on the D1950 train (Chengdu East → Xi'an North). During this period, I did not leave the station and dined on the bus. After getting off at 22:18, the patient went to stay in the staff dormitory of Aoda View Park on Xinglong Road in Weiyang District, Xi'an City. 3. On January 23rd from 7:09 to 11:18, the patient was cleaning on the D1911 train (Xi'an → Chengdu East), and after getting off at 11:18, they stayed at the Ruifeng Hotel in Chengdu. 4. On January 24th from 11:38 to 15:41, the patient was cleaning on the D1924 train (Chengdu East → Xi'an). After getting off at 15:41, the patient went to stay in the staff dormitory of Aoda View Park on Xinglong Road in Weiyang District, Xi'an City. 5. On January 25th from 9:00 to 14:01, the patient was cleaning on the D1917 train (Xi'an → Emei), and after getting off at 14:01, they stayed at the Kangyi Hotel on Mount Emei. 6. On January 26th from 12:00 to 17:36, the patient was cleaning on the D1928 train (Emei → Xi'an). After getting off at 17:36, the patient went to stay in the staff dormitory of Aoda View Park on Xinglong Road in Weiyang District, Xi'an City. 7. On January 27th from 9:24 to 16:36, the patient worked as a cleaner on the G1920 train (Xi'an → Shanghai), and after getting off at 16:36, stayed at the Shanghai Chexing Apartment. 8. On January 28th from 12:23 to 19:47, the patient was cleaning on the G1926 train (Shanghai → Xi'an). After getting off at 19:47, the patient went to stay in the staff dormitory of Aoda View Park on Xinglong Road in Weiyang District, Xi'an City. 9. On January 29th from 5:15 to 8:47, the patient was cleaning on the DJ8861 train (Xi'an North → Chengdu East). From 9:17 to 13:27, the patient was cleaning on the D1920 train (Chengdu East → Xi'an North). From 14:00 to 17:43, the patient was cleaning on the D1937 train (Xi'an North → Chengdu East). From 18:7 to 22:18, the patient was cleaning on the D1950 train (Chengdu East → Xi'an North). During this period, I did not leave the station and dined on the bus. After getting off at 22:18, the patient went to stay in the staff dormitory of Aoda View Park on Xinglong Road in Weiyang District, Xi'an City. 10. On January 30th from 9:00 to 14:01, the patient was cleaning on the D1917 train (Xi'an → Emei), and after getting off at 14:01, they stayed at the Kangyi Hotel on Mount Emei. 11. On January 31st from 12:00 to 17:36, the patient was cleaning on the D1928 train (Emei → Xi'an). After getting off at 17:36, the patient went to stay in the staff dormitory of Aoda View Park on Xinglong Road in Weiyang District, Xi'an City. 12. On February 1st from 15:50 to 23:23, the patient worked as a cleaner on the G1942 train (Xi'an → Shanghai), and after getting off at 23:23, stayed at the Shanghai Chexing Apartment. 13. On February 2nd from 11:34 to 19:09, the patient was cleaning on the G1924 train (Shanghai → Xi'an). After getting off at 19:09, the patient went to stay in the staff dormitory of Aoda View Park on Xinglong Road in Weiyang District, Xi'an City. 14. On February 3rd at 10:00, the patient walked from the staff dormitory of Aoda View Park on Xinglong Road in Weiyang District, Xi'an to Xi'an North Station. At 10:41, they took the D2538 train (Xi'an → Taiyuan) in carriage 7 and got off at Dali Station at 11:24. At around 12 o'clock, the patient took a taxi with Duan (a stranger) at Dali Station and returned to Cheng (with a yellow body and unknown license plate number). At around 12:30, the vehicle arrived at the Weizhuang three-way intersection. As the checkpoint at Weizhuang three-way intersection did not allow foreign vehicles to enter Cheng, the patient got off the taxi with Duan and transferred to a private car in Chengcheng (Shaanxi E9819G). They returned to Cheng in the same car as the owner Ma and his daughter Ma. Reminder to individuals with a shared travel history and activity trajectory: 1. Passengers, drivers, and individuals with a shared travel history and activity trajectory are advised to report to their local community or village committee and undergo home medical observation for 14 days. 2. During the home medical observation period, temperature should be measured twice a day in the morning and evening, and no contact with others should be allowed during this period. If you experience discomfort symptoms such as fever and cough, please proactively report to your local community or village committee. The local community or village committee should contact the local disease control center for treatment at the nearest designated hospital. During the process of receiving medical treatment, one must wear a mask throughout the entire process and is not allowed to go to medical institutions for treatment on their own. 3. If home quarantine personnel want to know about disinfection, isolation and other requirements, please contact the local disease control center, where professional personnel will answer and guide you. Office of Chengcheng County Leading Group for Response to novel coronavirus Pneumonia, February 10, 2020, 1,0,0, -1, -1, -1,1
2641357020044892020-02-27 23:45, # COVID-19 infection in South Korea increased to 1766 people # Good silence, 0,0,0, -1,0, -1, -1
69824864285302020-01-24 23:26,//@ Qingming_ Rufeng: Another piece of good news! Tonight, accompanied by the Spring Festival Gala, I really saw a lot of good news. , 0,1,0,1,0,1,0
2873955964882292020-03-01 23:27, # Gansu is taking action to fight against the epidemic situation # [How to distinguish colds and COVID-19 in the coming influenza season] With the arrival of the early spring season, influenza has also entered a high incidence period. Under the influence of the COVID-19, it is very important to correctly understand the common cold, flu and COVID-19. Now let's listen to experts. #What did this epidemic show you? # @ GSTV People Have Something to Say. GSTV People Have Something to Say. Weibo Video. Lanzhou Display Map, 4,0,0,1,1, -1,1
2212560897232, 33202020-02-22 23:40, Liu Guanghui, a Chinese from Xinning, the United States, sang "For Whom" for white clad soldiers fighting against COVID-19 # Zhong Nanshan talked about the peak of COVID-19 epidemic situation # Microblog video of Hunan Merchants Video, 1,0,1,1,1,1,1
325385193731648, 2020-03-05 23:26, [# 9-year-old girl recovered and was discharged, tearfully bidding farewell to Shandong medical team #: I thank you for Wuhan!] On March 3, in Wuhan, Hubei, 9-year-old Wenwen recovered and was discharged after treatment. Wenwen is the youngest patient at Hanyang Guobo Fangcang Hospital. After learning that Wenwen was going to be discharged from the hospital, the medical staff who were resting in the hotel rushed to the exit of the hospital to wait. It is understood that four members of Wenwen's family were all infected with COVID-19, scattered in four isolation points, and her relatives were not around. It was the medical staff who gave her care and courage. Wenwen cried uncontrollably when she got on the car. http://t.cn/A678jk4Z @Time video, 1,0,2,1,1, -1,1
11870063673802020-01-22 14:21, # Returning to the Park to solve the problem of new pneumonia # When novel coronavirus broke out, masks were out of stock again. A new type of purchasing agent has even appeared in my social circle: mask purchasing agent. Do you really understand the small mask? What are the types of masks available? What is the difference between them? Which type of mask is most effective in blocking the spread of the virus? Do we have to buy # N95 masks #? Will N95's exhalation valve reduce its protective effect? This article summarizes eleven Q&A questions about masks, hoping to dispel everyone's doubts about masks during this season of virus outbreak. #Unite to fight against COVID-19# http://t.cn/A6vkxzgf , 4257,4588,279,0,1,-1,1
1589872971863502020-02-15 23:54,//@ Xiaoni in Pudong New Area: [There are # 34 confirmed patients cured and discharged in Shanghai # including two children who have been the youngest for only 14 months [microphone]] On February 15, there were 34 confirmed cases of COVID-19 cured and discharged in Shanghai, including two children, age: 0,0,1, -1, -1, -1
1103418499607372020-02-09 23:45, "Please spread! COVID-19 help channel opened" http://t.cn/A6PEDOgo , 0,0,0,0,-1,-1,-1
322793201405422020-03-05 23:11, 11 newly confirmed cases of COVID-19 imported from abroad were added in Gansu, and a total of 102 newly confirmed cases of COVID-19 imported from abroad were added in Gansu, with a total of 102 cases, 0,0,0,0, -1, -1,0
32971536511269220-03-05 23:54, # There have been more than 15000 cases of COVID-19 in the world except China # The global epidemic resistance cannot be ignored! , 4,1,4,0,0,-1,1
305711783548432020-01-27 22:48,//: Some illogical people are arguing that the Hubei person driving to Shandong is wrong. It seems that proving Hubei people wrong can cover up the fact that they are inhumane. There are still some straw bags that cannot distinguish between social responsibility and personal responsibility, and those who sympathize with Hubei people should take them home. If someone can shoulder this responsibility, why bother with the official? I hope that all regions can work together with Hubei and Wuhan to overcome difficulties, rather than being blocked by all directions. , 0,0,0,1,1,1,1
1312819583453712020-02-12 23:42, [Joint prevention and control mechanism of the State Council: the air conditioning and ventilation system should be stopped when suspected or confirmed cases are found in public places] The State Council should issue the Guidelines for the Operation and Management of Air conditioning and Ventilation Systems in Offices and Public Places during the COVID-19 Epidemic on the 12th when the joint prevention and control mechanism for the novel coronavirus pneumonia epidemic situation is not clear, and should stop using the air conditioning and ventilation system when suspected or confirmed cases of novel coronavirus infection are found on the spot, or the type and scope of air supply of the centralized air conditioning and ventilation system are not clear. http://t.cn/A6hy8wtp , 1,0,0,0,-1,-1,1
2063038830235512020-02-20 23:56, [South Korea's current super communication event: an aunt group destroyed a church organization and thousands of believers were quarantined] Recently, the COVID-19 super communication event occurred in Daegu, South Korea. A 61 year old Korean woman was the 31st confirmed patient in the country. She went to the Daegu Church of "Xintiandi" on the 9th and 16th to worship. As of the 20th, 23 out of the 31 confirmed cases in South Korea are related to the church. The South Korean Central Epidemic Prevention and Control Headquarters announced on the 20th that it has obtained a list of 1001 believers who attended worship with the 31st patient and is implementing home quarantine measures for these individuals. http://t.cn/A6hYer0G Via Observer Network, 1,0,9, -1, -1, -1,1
336741798669432220-03-06 23:47, # COVID-19 #, # things around Shenzhen #, # COVID-19 #, # things around Shenzhen [super words] #, newly imported cases of COVID-19 from overseas in Shenzhen: http://t.cn/A673cMZs , 1,0,0,0,0,-1,1
98262925175632020-01-24 23:42, [Microphone] [Microphone] [Microphone], 0,0,0,0,0
2446016200589252020-02-25 23:33,//@ Pediatric Surgery Dr. Pei: Vietnam also has no miracle drug, 0,0,0,0,1,0, -1
At 2374862378219452020-02-24 23:45, Wang Weiwu, my great aunt's brother, can be found by searching the official account on WeChat after he has acquired both Chinese and Western medicine. My great aunt's mother passed her birthday at the end of 19 years, so my uncle returned from Sweden just in time for COVID-19, so he stayed to help the epidemic area in Xianning, Hubei Province. With his years of medical experience, he wrote a prescription, and 54 of the 60 trial patients turned negative for COVID-19 by nucleic acid test after taking the medicine soup. I forwarded it in the hope that more people can see it, and I hope Wuhan can see it. [6 images in total], 0,0,6,0,1, -1,1
2228617955911952020-02-22 23:49, # Harbin advocates citizens not to go out for haircuts on February 2nd # 【 Harbin advocates citizens not to go out for haircuts on February 2nd 】 Harbin's official Weibo post: The day after tomorrow (24th) will be the second day of the second lunar month. At present, the COVID-19 is still very serious. A trip to the door and a haircut may make one month's hard work fall short and let so many people's efforts go to waste. We propose that on February 2nd of this year, we uphold the principle of "taking responsibility for ourselves and others" and continue to adhere to the principle of "not going out, not gathering, and not gathering". , 1,0,0,0,-1,-1,-1
1710211048944422020-01-25 23:44, please call novel coronavirus pneumonia as COVID-19 for short, don't name it with a place name, at least respect, 0,0,0,0, -1,0,1
979353816215292020-02-07 23:44, # Take it easy 08 # # War epidemic for all # [Live broadcast: press conference on the prevention and control of novel coronavirus infected pneumonia in Henan Province] Henan Province held a press conference on the prevention and control of novel coronavirus infected pneumonia to introduce the information, disease prevention and medical treatment of COVID-19 in Henan Province. Weibo live broadcast on Xinhua News Agency Xinhua News Agency's Weibo video, 0,0,0,1, -1,1
231241249438765020-02-23 23:54, everlasting longing for each other · Memorial Ceremony, E Yicheng and Han Yicheng are committed to the epidemic site and go to the hospital every day. Wearing one layer of clothing, covering one layer, shedding armor and returning to the garden with a loyal and heroic spirit, shedding tears for the rest of their lives. #Doctor Huang Wenjun died of COVID-19 #, 2,0,0,0,1, -1,1
3620856082577372020-03-09 23:28, # The number of confirmed cases of COVID-19 in Spain has reached 999, # Pay attention to it..., 0,0,0,0,1,1,1
13562424608182020-01-22 16:40, # Sun New Year Flavor # Wish all my doctors and students safe in the front line of fighting COVID-19! All I can do is stay at home honestly and not run around! Good nutrition, don't get sick! Don't cause them any trouble! Let the disaster pass quickly! , 0,0,0,1,-1,-1,1
276439179371382020-01-27 22:04, "Pingxiang COVID-19 cured patients: the disease is not terrible! As long as you have confidence, you will defeat it!" Pingxiang COVID-19 cured patients: the disease is not terrible! As long as you have confidence, you will definitely overcome it! , 3,1,2,1,1,1,-1
1754824539338402020-02-17 23:45, [The "Ping An Fo Medical Insurance" can be insured before the end of March, adding the COVID-19 cash compensation insurance liability!] After the discussion between Foshan Medical Security Bureau and the insurance agency, the participation decision of Foshan commercial supplementary medical insurance "Ping An Fo Medical Insurance" was restarted, the insurance period was extended from February 17, 2020 to March 31, 2020, and all "Ping An Fo Medical Insurance" participants were given COVID-19 cash compensation insurance liability. To participate in insurance, long press the QR code below to enter: http://t.cn/A6hXSC7C , 0,0,0,0,-1,-1,1
139360803499502020-01-25 23:20, # unite as one to fight against COVID-19 # The best we can do is stay at home. Hope everything gets better soon! , 7,0,0,1,1,0,1
2385118781565412020-02-24 23:48, [She can't walk for only a few hours without symptoms] The epidemic of COVID-19 (NCP) continued to burn, and its infectivity and incidence rate were very alarming, which made people around the world panic. A female physician from mainland China took the time to test herself and unexpectedly discovered that she was infected. Within just a few hours, she went from asymptomatic to unable to walk. After walking before the gates of hell, she successfully recovered and was discharged from the hospital, revealing the key to her life. The line of life and death! Everyone must not slack off! More details: http://t.cn/A6hDKpBe , 3,1,2,0,0,-1,-1
347775062856580, 2020-03-07 23:55, [# Exposure of Internal Images of the Supreme Princess # Passenger: Everyone has been infected for more than ten days] On March 6th, American media exposed internal images of the "Supreme Princess" cruise ship. The first batch of COVID-19 detection results on that day were released by the Vice President through the media without notifying passengers in advance, which caused strong dissatisfaction among passengers. A passenger was very angry and said that in the past 13 days, everyone had been walking around freely, and if anyone had been exposed to the virus, they would have been exposed to it long ago. #Focus on the COVID-19# http://t.cn/A67gHwtL , 1,0,2,-1,-1,-1,-1
1183024437502072020-02-10 23:45, # Tencent News # refute the rumor: it is rumored that Gao Yiyi's employee has diagnosed COVID-19! Denial of rumors: It is rumored that Gaoyi employees have confirmed COVID-19! From @ Tencent News, 0,0,0,0,1, -1,1
 
347818661921902020-01-27 23:44, the news of Kobe's death was very sad. We didn't know how many games he had watched together. If he knew that his mood would be sad for a long time, the COVID-19 should fade away quickly. The world and everyone really need more good breath to calm the waves and anxiety in their hearts. 1,0,1,1,1,1,1
2296353498199802020-02-23 23:50, depending on the progress, the green light plus power outage divided by the cumulative diagnosis is 33%. This means that there are still 67% of the work being done [doge] [doge], and it will take about twice the time to complete it all. If everything goes smoothly without any unexpected situations, considering the accumulation of practical experience and the application of effective solutions, it may be advanced. The real test from COVID-19 is how to restore the economy? In order to continuously provide continuous rescue and return to work to prevent being idle, arrangements such as data backup, personnel rotation, and isolation treatment should be made for job vacancies caused by unforeseeable situations. This means building the motherland while saving the people of the earth. [3 pictures in total], 0,0,0,1,1, -1,1
2525414368110952020-02-26 23:45, "<span class=" "cmt" ">None", 0,0,0,0,0, -1,1
2775263109430762020-02-28 23:59, the venue for the newly confirmed 10 cases of COVID-19 in Beijing on February 26 was located at No.3, Yumin Road. It is puzzling that on February 28, the XX community, only 500 meters away from No.3, Yumin Road, appeared the joint law enforcement action of Xicheng Urban Management (20 people -30 people) and Dewai Street (10 people -20 people), to remove the illegal garbage and sundries in the community. During the removal of sundries, due to the conflict with residents, the residents were about 80 years old, and attracted residents in the community to come out to watch. There were no less than 100 people around, and some people without masks The key is that the elderly who have conflicts with law enforcement officers do not wear masks!! What I want to ask is: 1. It has been several years since the miscellaneous items, garbage, etc. in the community were cleared, why did they be cleared at the most critical moment of the epidemic? Is it to cope with the inspection of the higher authorities? What is the original intention of removing debris and garbage? Do you have to choose this time? The country requires everyone to minimize going out, but you choose to go to the community to cause trouble at this time, attracting many citizens to watch. 3. With around 40-50 people wandering around the community, are you not afraid of being infected or infecting others? 4. When residents in the community found important items in the cleared debris and asked the "law enforcement" person in charge, they actually told the residents to go to the garbage station to look for them and provided detailed information about the address of the garbage station. , 0,0,0,-1,-1,-1,1
2171665746656342020-02-22 23:20, 271 cases of COVID-19 were confirmed by the prison system in Hubei Province, and the warden of Wuhan Women's Prison was dismissed # The warden of Wuhan Women's Prison was dismissed # The inflection point of the national epidemic development has not yet arrived # Weibo video of Chenting, 0,0,0, -1, -1, -1, -1
350625372878870202020-03-08 23:04, a 9-year-old girl sought medical attention for 10 days due to fever, fatigue, and cough. The child was previously diagnosed with viral upper respiratory tract infection due to runny nose, cough, and fatigue for one week. Physical examination revealed redness, swelling, and runny nose on the posterior pharyngeal wall, and supportive treatment was recommended. The child has been coughing continuously for the past 4 days and has developed a fever. Physical examination: body temperature 38.2 ℃, heart rate 100 beats per minute, breathing 40 breaths per minute, oxygen saturation 90%. In combination with the current epidemic situation, COVID-19 is excluded first. How to treat it next? http://t.cn/A6zvP5QE , 0,1,0,0,1,-1,-1
15956111188431-2001-25 23:35, Horse, 0,0,0,0,0,1,0
2706673776809072020-02-28 23:34, # Wuhan Refueling # [# Hubei deploys the mobile work of the personnel who must return to work #: # The personnel who must return to work in Hubei Province need to receive a health code #] According to the COVID-19 prevention and control headquarters in Hubei Province, ① it is clear that the first batch of mobile personnel are the returning employees of enterprises that guarantee the prevention and control of the epidemic, the operation of public utilities, the needs of the people's lives, and other important enterprises related to the national economy and the people's livelihood; ② Include mandatory returnees within the province into the unified epidemic prevention and control health code management in the early stage; ③ Encourage employees to use self driving or "point-to-point" chartering by employers for return trips, and do a good job in epidemic prevention along the way. (People's Daily), 1,0,0,1,1, -1,1
1691730916622412020-02-16 23:55, it's really not easy, 0,0,0,1,1,0,0
3411821850984142020-03-07 23:14, "Meizhou City Lights Up! Salute to the Most Beautiful Power!" On the occasion of the 110th International Women's Day, Meizhou City held a series of activities called "Salute, Guangdong's Most Beautiful Power" and "Salute, Meizhou's Most Beautiful Power" at Keduhui Square. At the activity site, the leaders of Meizhou City presented flowers and the March 8th greeting card of "Hail to the Most Beautiful Female Rebellion" to the female medical staff representatives of the designated hospitals for COVID-19 treatment in our city, presented art works created by members of Meizhou Women Artists Association to 27 female medical staff who assisted Hubei, and awarded medals to the representatives of the second batch of Meizhou "Beautiful Homeland" demonstration villages (10) and demonstration households (16). #Things Around Meizhou # [12 photos in total], 1,0,0,1,1,1,1
77161607757644:2020-02-04 23:43,//@ The First Mother Tiger in Beijing: I'm going. Yesterday, I also said that this kind of cruise ship may have two thousand people, 0,0,0, -1,0,0,0
2419016530150342020-02-25 23:23, [# 861 cases of COVID-19 in Japan have been confirmed in total #] According to the Japanese Broadcasting Association (NHK), as of 8:00 p.m. on the 25th local time, the number of confirmed cases of COVID-19 in Japan had increased to 861. It was reported that on the 25th, except for the first confirmed case of COVID-19 in Nagano Prefecture, 5, 3 and 2 new cases of COVID-19 infection were added respectively in Hokkaido, Aichi Prefecture and Kumamoto Prefecture of Japan, and a total of 11 confirmed cases were added in many places. http://t.cn/A67hvkx4    http://t.cn/R2WxexK Display map, 0,0,0,0,1, -1,1
2798572402113072020-29 23:40, # Li Xianins [super words] # "The quadrennial February 29 comes" Although it is a quadrennial event on the calendar, this year is particularly special. The journey of life is always full of countless unknowns, just like everyone who is experiencing the COVID-19 epidemic. May in four years, we all become better versions of ourselves. good night! @Li Xianing, 2,1,2,1,0,1, -1
212828625918242020-01-26 23:33,//@ DXY: COVID-19 science popularization, transfer......, 0,0,0,1,1,0
8436128269966, February 5, 2020 23:41, [good]//@ Nala Runaway: ranked first in the rapper group for the joint position performance of the Youth League Pot. , 0,0,0,0,0,-1,1
35190106520375020-03-08 23:13, [Dynamics of COVID-19 in Wuhan: 1038 new discharged cases in the city] From March 5 to 24, 2020, 126 new confirmed cases, 1038 new discharged cases, 23 new deaths and 42 new suspected cases were added in the city. As of 24:00 on March 5, 2020, a total of 49797 confirmed cases have been reported in the city. Among them (based on current residential addresses): 6521 cases in Jiang'an District, 5137 cases in Jianghan District, 6789 cases in Qiaokou District, 4661 cases in Hanyang District, 7431 cases in Wuchang District, 2773 cases in Qingshan District, 4652 cases in Hongshan District, 2459 cases in Dongxihu District, 1415 cases in Caidian District, 998 cases in Jiangxia District, 2113 cases in Huangpi District, 1070 cases in Xinzhou District, 1083 cases in Wuhan Development Zone (Hannan), 1979 cases in Donghu Development Zone, 474 cases in Donghu Scenic Area, and 242 cases in other areas. A total of 27354 people have been cured and discharged, with a total of 2328 deaths. There are currently 20115 confirmed cases (863 critically ill and 4345 critically ill) and 232 suspected cases in the city. From 18:00 on March 4th to 18:00 on March 5th, the fever clinic in the city received 1400 visits, a decrease of 305 from the previous day, including 784 initial visits. On March 5th, 28922 people were tested for nucleic acid in the city. (Wuhan Municipal Health Commission), 1,0,1,0,1, -1, -1
155221676706995202-02-15 23:47, [Tears] [Tears], 0,0,0,0,0,0
3346316559782232020-03-06 23:34, the symptoms of ordinary influenza and COVID-19 are different. , 0,0,0,0,1,1,0
10265191590221212020-02-08 23:52, [Hospital infection in Wuhan Mental Health Center, about 80 doctors and patients were diagnosed with COVID-19] (from @ one point information) Hospital infection in Wuhan Mental Health Center, about 80 doctors and patients were diagnosed with COVID-19, 0,0,0, -1, -1,1
1112460689312220-02-09 23:48, # Things around Tianshui # [Qishou Town: spare no effort to prevent and tightly knit the epidemic prevention and control network] In order to effectively prevent and control the COVID-19, Qishou Town Party Committee and Government organized and led all party members and cadres in the town to take the administrative village as the unit, take the epidemic prevention and control measures of diligent prevention in the village and strict investigation at the entrance of the village, and all the people in the town perform their own duties, strictly prevent and stick to the epidemic, and devote themselves to the epidemic prevention and control work. Although it has passed the beginning of spring, the weather in Qishou Town is still very cold, especially at night when the temperature drops sharply and the chill is overwhelming. However, at every checkpoint, there are duty personnel on duty 24 hours a day to guard the front line of prevention and control. After the COVID-19, the Qishou Town Party Committee and Government attached great importance to the timely establishment of prevention and control teams, leadership organizations, and one office and six groups to comprehensively carry out prevention and control work. In epidemic prevention and control, medical workers are the main force no matter where they are. Doctors and nurses from Qishou Town Health Center joined the front line of epidemic prevention and control at the first time, doing a good job in epidemic monitoring and disinfection protection throughout the town. Qishou Town is a major labor export hub in our district. According to accurate surveys, there were 1306 migrant workers returning home at the end of 2019. In response to the heavy workload of epidemic prevention and control, the town organized personnel to work overtime to conduct a comprehensive and detailed survey of all returning people, especially those from Hubei and Wuhan. Epidemic prevention and control propaganda was carried out for every returning person, and they were advised not to go out. Self isolation was implemented for at least 14 days. If symptoms such as abnormal body temperature and dry cough were found, they should go to the fever clinic of the town health center for diagnosis in a timely manner, effectively preventing the spread of the virus. @Qinzhou Integrated Media http://t.cn/A6hvxngb   http://t.cn/RXm7MrV Display map, 0,0,0,1, -1, -1,1
3018267784625542020-03-02 23:50, heavyweight! The country is intensifying research and discussion on support policies for the new energy vehicle industry. Securities Times learned that relevant departments of the country are intensifying research and discussion on support policies for the new energy vehicle industry. The COVID-19 will have a huge impact on the automotive industry, and the production and sales of the industry will decline significantly. At the same time, the development situation of the automobile market throughout the year is still not optimistic. This research discussion suggests that the new energy sector should go hand in hand with new infrastructure tomorrow. , 0,0,0,0,1,1,1
320791068448327020-03-04 23:55, video - video - WHO said no one can immunize against COVID-19 video - WHO said no one can immunize against COVID-19, 0,0,0,0,1,0,1
293025739153112020-03-01 23:52,//@ Iridium Brother://@ Fesley: Transfer again, emergency assistance ❗ ICU severe patients urgently need type A blood after COVID-19 recovery! There has been no progress for three days now. , 0,0,0,-1,0,-1,-1
1311936040273322020-02-12 23:42, # Lanisky # # Summit Information # Zhong Nanshan: The COVID-19 Pneumonia epidemic may end before April, and the return summit will not cause the epidemic summit! http://t.cn/A6hy86hx Lianjiang City display map, 0,0,0, -1, -1, -1,1
1544939566260242020-02-15 23:46, # Jing Fa Share # [# Medical staff eat Hot dry noodles free of charge #! Wuhan cafe owner: thank you for coming to Wuhan] # Pay attention to COVID-19 # On February 14, Shanxi's medical staff supporting Hubei went out for dinner after a busy morning. Wuhan restaurant owner Chen Peng invited medical staff to eat Hot dry noodles free of charge and gave them instant dumplings for medical staff to eat. @Short shot video of the new video in Zhongxin Video, 2,0,4,1,0, -1,1
2556217342655512020-02-26 23:51, # Shenkeng International Apartment # I thought something was wrong with this place.   , 1,0,0,-1,1,-1,1
122567053331960 February 11, 2020 23:42, some people have already started resuming work. But there must also be immense psychological pressure, afraid of being infected. Or don't be afraid to comment on the pictures//@ Fashion life is the healthiest: # COVID-19 panic mood test # The more you look at the online epidemic information, the more anxious you become? Suspecting oneself of being infected by an 'emotional virus'? Join @ Changan Automobile for testing and confront your emotional state during the pandemic! , 0,0,0,1,1,1,-1
3315959140893192020-03-06 23:16, # 17 new cases of COVID-19 imported from overseas in Gansu # The paper was due to be handed in, but there came an additional question, come on, 1,0,0,1, -1, -1,1
6513737231119992020-02-01 23:52, # Tencent News # Health Times Client: On February 1, 2020, Li Wenliang posted that his nucleic acid test result was positive today, the dust settled, and he was finally diagnosed. This frontline doctor fighting against the novel pneumonia is one of the eight doctors who were previously warned about the epidemic in Wuhan. According to the Wuhan police announcement on January 1, 2020, 8 illegal individuals have been summoned and dealt with in accordance with the law. According to Li Wenliang's recollection, on December 30th, he saw a patient's test report showing a high confidence positive indicator for SARS coronavirus. To remind fellow clinical doctors to pay attention to protection, he posted a message in the group saying, "Diagnosed http://t.cn/A6P0tS9m From @ Tencent News #, Wuhan doctors were admonished to confirm the diagnosis of COVID-19. # 1 At the end of December or the beginning of January, medical staff were found to be infected, but they have been cautiously announcing that there is no obvious sign of human transmission. Even until late January, they really realized the seriousness of the situation and began to close the city. But too many infected Wuhan people have carried the virus to all parts of the country and continue to spread. , 0,0,0,-1,-1,-1,1
2681819279266652020-02-27 23:59, the little cherries sent by US to fairy tales have been deleted: [puzzling]//@ Yidang Coast: the amount of information is very large, and we suggest you keep it before being deleted: [Fake] A person from a gene sequencing company said that on January 1, 2020, he received a telephone call from an official of the Health Commission of Hubei Province, informing him that if there is a case sample of COVID-19 in Wuhan that can not be re examined; Existing case samples must be destroyed, sample information cannot be disclosed to the public, and relevant papers and data cannot be published to the public. 0, 1, 1, -1, -1, -1, -1
1063963002816992020-02-09 23:30,//@ Yiyu Qianyan:. This 20-year-old girl is suffering from leukemia and urgently needs treatment. But during extraordinary times, the Wuhan bone marrow transplant center was closed and unable to leave the province for treatment. Her mother has been continuously calling for help on Weibo and is now in a desperate situation. Please kindly ask the hospitals in Wuhan to lend a helping hand to them... 0,0,0, -1,1, -1,1, -1
2273117380045822020-02-23 23:44, [Two confirmed cases of COVID-19 in Qinhuangdao City were successfully treated] # Hebei prevention and control of new pneumonia # On February 23, two confirmed cases of COVID-19 were successfully treated in Qinhuangdao City, so far, there have been 8 cured cases of COVID-19 in Qinhuangdao City. Patient Ms. Jia was admitted to the Third Hospital of the city on February 6th and was diagnosed on the same day. Her condition rapidly progressed to critical condition. Patient Mr. Wang was admitted to the Third Hospital of the city on February 13th and was diagnosed on February 14th. His condition rapidly progressed to severe. With the guidance of provincial and municipal expert groups and strong support from sister hospitals throughout the city, the medical team provided careful treatment and meticulous care, ultimately achieving successful treatment. At present, the body temperature of the two individuals has returned to normal for more than 3 days, respiratory symptoms have significantly improved, and lung imaging shows a significant improvement in acute exudative lesions. Two consecutive nucleic acid tests for respiratory specimens have been negative (with a sampling interval of at least 1 day). After evaluation by provincial and municipal expert groups, both meet the discharge criteria. (Qinhuangdao release) [2 photos in total], 99, 10, 39, 1, -1, -1,1
2025917538632702020-02-20 23:41, # Frontline of Epidemic Prevention # This afternoon, the Guangdong Provincial Government continued to hold a press conference on epidemic prevention and control, announcing the gradual resumption of dine in services in Guangdong's catering industry and the promotion of "one person, one table" model stores. Since the outbreak of the epidemic, the catering industry in our province has been struggling, with a significant decline in revenue. Many people are concerned about when Guangdong can resume dine in services in restaurants. It is understood that our province has just released the work guidelines for the prevention and control of COVID-19 in the catering service industry. Next, we will gradually restore the catering industry to the class of one, two, three and four prevention and control areas. Among them, our province will launch a model store of "one person, one table". Click to listen to the audio. Tan Haicheng, Executive President of Guangdong Catering Service Industry Association, introduced that during the epidemic, some enterprises are struggling to operate, and due to the need for epidemic prevention and control, some areas are temporarily prohibited from participating in long-term services. At present, catering business units generally adopt the delivery business as the main mode of operation, but due to the lack of peak resumption of work and production, there is generally a shortage of orders, and the enterprise has no profit. According to our survey, only 30% of catering enterprises continued to operate during the Spring Festival, with a year-on-year decrease of over 50% in revenue, which is a significant decline. Many people are concerned about when Guangdong can resume dine in services in restaurants. In this regard, Geng Qingshan, deputy leader of the epidemic prevention and control team of the provincial epidemic prevention and control headquarters office, said that our province has released the latest guidelines for the prevention and control of COVID-19 in the catering service industry, which are divided into one to four prevention and control areas. There is no level one prevention and control area with serious epidemic in our province, and the catering stores in the level two prevention and control area do not have canteen food, but can reserve rooms; Before resuming dine in services, third level prevention and control areas need to complete assessments and follow proper guidelines. We need to reduce the placement of tables, chairs, and benches, avoid overcrowding, and advocate for dining across tables. For some fast food restaurants, it is highly recommended to have one table per person. These requirements require us to quickly create some model stores and launch some branded restaurants to make models. According to the guidelines, as long as they have legal qualifications, they can open, but there are certain restrictions on dine in issues. "Restaurant 1111.jpg can resume operations in the fourth level prevention and control zone according to this guideline. For third level prevention and control areas, catering units that resume dine in services for the first time after closure must undergo comprehensive cleaning and disinfection; Diners must measure their body temperature before entering the catering business unit; Conditional catering business units should establish a traceable dining personnel system, with at least one dining guest's name and contact information registered at each table. Risk classification of various districts in Guangzhou: Liwan District, Level 3 prevention and control zone (conditional resumption of dine in), Yuexiu District, Level 2 prevention and control zone (prohibited dine in but allowed to open private rooms), Haizhu District, Level 2 prevention and control zone (prohibited dine in but allowed to open private rooms), Tianhe District, Level 3 prevention and control zone (conditional resumption of dine in), Baiyun District, Level 2 prevention and control zone (prohibited dine in but allowed to open private rooms), Huangpu District, Level 3 prevention and control zone (conditional resumption of dine in), Panyu District, Level 2 prevention and control zone (prohibited dine in but allowed to open private rooms), Huadu District, Level 3 prevention and control zone (conditional resumption of dine in), Nansha District, Level 4 prevention and control zone (allowed to conduct dine in), Conghua District, Level 4 prevention and control zone (allowed to conduct dine in), ZengSecond level prevention and control zone (prohibiting dine in but allowing private rooms) Source: Guangzhou News Radio Full media Reporter: Cao Manru Editor: Zhou Mingjun, 0,0,0,0,1, -1,1
1993539291218822020-02-20 23:26, [Shandong Zaozhuang # Public Officials Arrested for Beating Epidemic Prevention Workers # 10] On February 19th, Dong, a resident of a residential area in Zaozhuang, Shandong, refused to cooperate with epidemic prevention and control work and armed a worker, causing him to be injured in the leg. The local public security has imposed a 10 day administrative detention on Dong. @According to multiple sources in our video, Dong, the perpetrator of the assault, is a member of the Party Group and Deputy Director of the Zaozhuang Housing Provident Fund Management Center. #Focus on the COVID-19# http://t.cn/A6hY1OJ4 , 0,0,1,-1,-1,-1,-1
2432972712129882020-02-25 23:28, # Japanese Idol Handshake Meeting # Because of COVID-19 Disease [a little heart], 0,0,0,0,1,1,0
620628223151412020-02-01 23:28, # President of Beijing Hospital of Traditional Chinese Medicine talked about Shuanghuanglian # [President of Beijing Hospital of Traditional Chinese Medicine: no idea of taking medicine to prevent disease] On February 1, Liu Qingquan, President of Beijing Hospital of Traditional Chinese Medicine, was interviewed in Wuhan about whether Shuanghuanglian has a preventive effect on COVID-19. He stated that being able to suppress the virus does not necessarily mean that the disease can be cured; Medication cannot prevent diseases, washing hands frequently and wearing masks can. Director of Beijing Traditional Chinese Medicine Hospital: There is no concept of taking medicine to prevent diseases. Weibo video of Pengpai News, 0,0,0,1, -1, -1
1715814533721412020-02-17 23:32, staying up in the middle of the night began to push the spread model of COVID-19 in Japan, and finally came to a conclusion: it's over! Japan can't control it! #The number of confirmed patients in Japan has exceeded 500 #, 198,25,62, -1,1,0, -1
887356256307732020-02-06 23:50, how sad [sad] Why are the medical staff so miserable [tears] So young career is just at the right time [tears] Doctor Li's last microblog was diagnosed with COVID-19. After watching the host contest tonight, he felt that he must fight for his dream. Others fought for their dreams like idle fish, but the road to learn medicine was so long. I don't know how long he will persist [sad] Really sad [sad] [sad] [sad], 0,0,0, -1,1,1,1
1804031294987012020-02-18 23:33, many teachers are now talking about the application of ECMO in critical patients with COVID-19. The extracorporeal membrane oxygenation, which provides extracorporeal respiration and circulation, is equivalent to "artificial lung"! But what puzzles me is that there are very few critically ill patients who can be treated with ventilators and ECMO offline. Is the reason for the machine intervention time (including technology) or the irreversibility of the terminal stage? Of course, our application in cardiology is also limited to patients with explosive myocarditis, but the benefit rate is still very high. , 1,0,0,1,1,1,-1
At 2270568471372572020-02-23 23:44, it was the same as when COVID-19 broke out in China. They hid it because they were afraid of black hats, while we wanted to make information public, mostly not to know how things had developed into the current situation, but to ask the other party to express their opinions. , 0,0,0,0,1,1,-1
At 87521260208660202020-02-05 23:55, the industry most affected by COVID-19 this time should be real estate. There is no second industry. The impact on other industries is actually one-time, but a three-month shutdown is a fatal blow to those high turnover real estate companies. After the easing of the epidemic, in order to alleviate cash flow pressure, we can only reduce prices and promote sales. Once the expectation of price reduction is formed in the market, it will have a fatal impact on real estate developers. Of course, if there is another price increase to reduce inventory, it's another matter [sweat], 0,0,0, -1,1, -1,1, -1
57818131311232020-01-23 23:59, stop eating wild animals! , 0,0,0,-1,0,-1,-1
3091717773179342020-03-03 23:42, # Liuzhou people Liuzhou event # [In our city, there were 2 more confirmed patients with COVID-19 who were cured and discharged, 19 cases were discharged in total, and 5 cases were confirmed at present!] In the afternoon of March 3, two COVID-19 patients treated in Guangxi Longtan Hospital were evaluated by the municipal expert group and met the standards for de isolation and discharge of the National Health Commission's novel coronavirus pneumonia diagnosis and treatment plan (the sixth version). It is reported that these two patients are 50 year old Zhao and 75 year old Wang. Two patients received antiviral and symptomatic treatment after admission, and had no fever for several days. After two nucleic acid test results were negative, they met the criteria for release from isolation. After the patient is discharged, relevant personnel from grassroots medical and health institutions in their place of residence will continue to follow up and monitor their recovery situation. Up to now, 19 patients with COVID-19 have been cured and discharged from the hospital. , 3,0,0,1,-1,-1,-1
430417160255942020-01-28 23:46, although not a fan, I was still shocked and saddened to hear the news of Kobe and his daughter's death! [Sad] countrymen are fighting against COVID-19. We love our motherland, respect our countrymen, and love every ordinary person! Even if it's not a legend like Kobe, any ordinary father and daughter would be equally heartbroken and unwilling to lose us! So there's no need to post a photo of Academician Zhong Nanshan and accuse others of not loving their country while others mourn Kobe! Extremely disrespectful to Mr. Zhong and exposing your low emotional intelligence! [2 pictures in total], 7,0,0, -1,1, -1
1500620090619152020-02-14 23:49, [salted egg yolk pumpkin strips] is too delicious (\\\\\\\\\\\\\\\\\\\\\\\\\\\\\\\\\\\\
2506650884048082020-02-25 23:58, the mortality rate is too high, bless more recovery 0,0,0,1,0,0
624032015652532020-02-01 23:31,//@ Mr. Beast: What did Jie Eryin do wrong, and he can't fight against COVID-19 this time? , 0,0,0,-1,0,1,-1
