# Supplementary material for: A hybrid extraction model for semantic knowledge discovery of water conservancy big data
Source: PeerJ Comput Sci. 2025 Jul 7;11:e2960. doi: 10.7717/peerj-cs.2960 (PMC12453640; doi:10.7717/peerj-cs.2960)
Supplement: Supplemental Information 9 [file peerj-cs-11-2960-s009.txt]

Index, user_id, created_at, content, like_num, repost_num, comment_num, manually_label, sentiment_baseline, senti_by_refined_snownlp, senti_by_jieba_sentiment
10289, 2670985301, 2020-02-08 23:52, "Fighting the epidemic, we swear not to retreat (Zhu Luodong) #Wuhan# #Fighting the new pneumonia, we are in action# #Anti-epidemic action# #United we stand to fight COVID-19# #Salute to Chinese soldiers# #Medical staff do not carry viruses when leaving the hospital# #Military News[super topic]# #Hope the days ahead are all sweet# Weibo video by Military News", 6, 0, 0, 1, 1, 1, 1
33252, 5622277724, 2020-03-06 23:22, "#17 new imported COVID-19 cases in Gansu# Oh no [perplexed] Faint, seriously", 1, 0, 1, 0, -1, -1, 1
15869, 5936449524, 2020-02-15 23:54, "#COVID-19 has started to spread in Japan# Damn", 0, 0, 0, 0, 0, 0, 1
14422, 2211096821, 2020-02-13 23:59, "Japan confirms 1 new COVID-19 case, total confirmed cases reach 251 https://url.us.m.mimecastprotect.com/s/CxdOC82o95fPQxD23SYuGfyrIfh?domain=t.cn", 0, 0, 0, 0, -1, -1, 1
23309, 6303064815, 2020-02-23 23:59, "//@Weibo Debunking: #Weibo Debunking# Jinyintan Hospital: The five foreign athletes who contracted malaria during the Military World Games have nothing to do with COVID-19", 0, 0, 0, 0, 1, -1, 1
28245, 5671593372, 2020-02-29 23:49, "#Total COVID-19 cases in South Korea reach 3150# Please stay safe", 0, 0, 0, 1, -1, -1, -1
35010, 1344576190, 2020-03-08 23:01, "The 'epidemic test' answer sheet for smart city construction: Sorting out operational practices in nine major aspects (Selection of candidates for public service exams, written tests, interviews, and literacy accumulation) https://url.us.m.mimecastprotect.com/s/7GmIC9rp25HNxPLlnhRC5fqr5LI?domain=t.cn. Since the pilot work began in 2012, China's smart city construction has covered fields such as government affairs, transportation, industry, technology, education, medical care, social governance, and public services. In the fight against COVID-19, some smart cities have performed well and played an important role. Overall, in recent years, with a focus on smart government, smart society, and the digital economy, China has continuously increased its investment and upgrading of urban information infrastructure. At the same time, the level of information services and the information literacy of citizens in various cities have significantly improved. These investments and accumulations have played a key role in breaking the information blockade of the epidemic, promoting the formation of national decisions, improving and supervising local work styles, etc. They have also provided strong support for resource allocation, medical rescue, and living guarantees during extraordinary times. Appendix: For candidates who scored low in the central selection exam, it is recommended that they calm down and listen to Mr. Liu Yuan's analysis of real exam questions. Renew your efforts and set off again in 2021. Free video course on analyzing real central selection exam questions (300 minutes, November 2019 analysis of 2019 real questions, December 2019 analysis of 2020 real questions) https://url.us.m.mimecastprotect.com/s/y4ENC0R296fg4lq7vfPFrf9eJTh?domain=t.cn. 2021 Central Government Public Servant Selection Written Exam Long-term Class Tutoring Program ('Case Analysis (Category B)') High-intensity, process-oriented, personalized services, suitable for open selection positions for first-level director officers and below (including those assigned graduates ) https://url.us.m.mimecastprotect.com/s/dEsyCgJxkgiwNnOo6tGHNf4Eh0L?domain=t.cn.", 1, 0, 0, 0, 1, 1, 1
3638, 3174995907, 2020-01-28 22:28, "#United we stand to fight COVID-19# Try not to go out. If you do, don't forget to wear a mask. Wash your hands when you get home is the first priority! May everyone stay safe~ [hugs][hugs] Weibo video by China Fire", 0, 0, 0, 1, 0, -1, 1
12603, 5375603707, 2020-02-11 23:57, "[#A 15-day journey of a COVID-19 cured patient: From panic to joy# #United we stand to fight the epidemic# 'From arriving at the ward, to being suspected-confirmed-recovered-discharged, from emotional lows to near collapse, to being a bit reluctant to leave the medical staff here...' Recently, after the first COVID-19 patient in Erenhot City, Inner Mongolia, was discharged from the hospital, she wrote a thank-you letter. In addition to expressing deep gratitude to the medical staff, she also shared her journey from panic and fear, to perseverance and strength, and then to joy after recovery ↓↓ @People's Daily Online Inner Mongolia Channel https://url.us.m.mimecastprotect.com/s/4GUXCjRvnlfGAkKBECwIwfmVQtr?domain=t.cn", 2, 0, 4, 1, 1, 1, -1
19001, 6043112342, 2020-02-19 23:26, "[Xixian News] Jinping presides over a special meeting on key work during the COVID-19 epidemic prevention and control period in Xixian County Weibo video by Xixian Media", 0, 0, 0, 0, 0, -1, 1
21816, 1494911135, 2020-02-22 23:25, "//@Dadaoguangfa123: //@TCM Zou Lei: It has a lot to do with the early groundwork laid by TCM Director Liu Weizhong, but there's only one such store nationwide with no branches, which is sad. #Post-Opium War Era# #TCM fights COVID-19#", 2, 2, 1, -1, 1, 1, 1
5686, 5435882101, 2020-01-30 23:59, "Huang Xianglong, Secretary of the Songzi Municipal Party Committee in Hubei, is suspected of being infected with COVID-19 and is currently undergoing treatment. He was publicly seen on January 20th >> https://url.us.m.mimecastprotect.com/s/TkzECkRwomfX4Z8KlUgSPfGCYO_?domain=t.cn Huang Xianglong, Secretary of the Songzi Municipal Party Committee in Hubei, is suspected of being infected with COVID-19 and is currently undergoing treatment. He was publicly seen on January 20th", 5, 0, 0, 0, 1, -1, -1
19223, 7051224031, 2020-02-19 23:34, "#Dongqiudi# Zhong Nanshan collaborates with Harvard University to establish a COVID-19 research task force Today at 10 a.m., Academician Zhong Nanshan and his team held another video conference with medical experts from Harvard University in Guangzhou to discuss rapid detection and diagnosis, clinical treatment, drug screening, epidemic... https://url.us.m.mimecastprotect.com/s/1LUWClYvpnuPkD0VGS5TBfz-jbR?domain=t.cn (shared from @Dongqiudi)", 0, 0, 0, 0, 1, -1, 1
21302, 6291858077, 2020-02-21 23:50, "#Another doctor in Wuhan passes away due to COVID-19# It's truly heartbreaking. Salute again to the frontline medical staff! [heart] You are the heroes of this era!", 1, 0, 0, 1, 1, 1, -1
17365, 7006200464, 2020-02-17 23:39, "Weifang Medical University Affiliated Hospital lifts medical observation for medical staff No medical staff infected Due to patient Zhang Fang's concealment of her contact and travel history (the public security organ has initiated an investigation), 68 individuals from our hospital were isolated for medical observation. Currently, the medical observation period has ended. All individuals under observation tested negative twice for nucleic acid, showed no pneumonia symptoms or signs, and no imaging changes of pneumonia. According to national COVID-19 medical observation standards, all observations have been lifted, and no medical staff have been infected. Thank you to all sectors of society for your concern and support for our hospital and medical staff! We will live up to your hopes and expectations and resolutely win the battle against the epidemic! Weifang Medical University Affiliated Hospital February 17, 2020", 0, 0, 0, 0, 1, -1, 1
5879, 1294760181, 2020-01-31 23:42, "//@Yao Chen: Help needed: Can anyone assist this expectant mother who is about to give birth? //@Southern Big Baby://@War History Research WHS: The blogger's wife is 38+ weeks pregnant and showing symptoms of COVID-19 infection. The hospital that can admit her has no maternity ward, and the hospital with a maternity ward cannot admit her. Please ask friends in Wuhan to help inquire which hospital can admit her. Thank you [flowers][flowers][flowers] Wishing you safety!!", 0, 0, 0, 1, 1, -1, -1
23109, 5280557418, 2020-02-23 23:54, "#Doctor Huang Wenjun passes away from COVID-19# Rest in peace [candle]", 1, 0, 0, -1, 1, 1, -1
17023, 1748084660, 2020-02-16 23:57, "#Wuhan announces hospitals for non-COVID-19 patients#", 0, 1, 0, 0, -1, -1, -1
23399, 5559227970, 2020-02-24 23:33, "#Confirmed COVID-19 cases in Taiwan increase to 30# Karma, rest assured. We won't even give our masks to Taiwan by throwing them into the sewer", 27, 0, 0, -1, -1, -1, -1
22913, 6082872068, 2020-02-23 23:48, "Latest study by the Chinese Academy of Sciences: The Huanan Seafood Market is not the origin of the novel coronavirus. #Zhong Nanshan says the priority is to distinguish between influenza and COVID-19# #China's first reusable mask# [2 photos in total]", 1, 0, 0, 0, 1, 0, 1
27862, 5541405531, 2020-02-29 23:36, "#Police crack down on gambling den disguised as a fruit shop# [People only enter but don't leave the 'fruit shop'? Changzhou police crack down on a gambling den disguised as a 'fruit shop'!] After the outbreak of COVID-19, non-essential public places such as chess and card rooms, bathhouses, and senior activity centers have all been closed. However, some individuals still harbor a sense of luck and use places allowed to be open, such as small supermarkets and fruit shops, as bases for gambling activities. The Wuxing Police Station in Changzhou strengthened the management of such places through video surveillance. They accidentally discovered abnormal entry and exit at a fruit shop, where people only entered but didn't leave! The Wuxing Police Station attached great importance to this and successfully dismantled  a gambling den located inside the fruit shop through investigation. https://url.us.m.mimecastprotect.com/s/ygN4CmZ2EotP6GBgXS7U4fRF_aN?domain=t.cn", 2, 0, 2, 0, 1, -1, -1
6155, 1632709034, 2020-02-01 23:24, "[heart]", 0, 0, 0, 1, 0, 0, 0
27911, 3212648071, 2020-02-29 23:37, "#945 COVID-19 infections in Japan# Are the people on the cruise ship still included in the count? [shrugs] Tianjin Show map", 0, 0, 1, -1, -1, 0, 1
28695, 6665859867, 2020-03-01 23:26, "#Confirmed COVID-19 patient and posts video bragging##Confirmed COVID-19 patient and posts video bragging# This person should be given a lethal injection for endangering others. How should such a person be punished?", 0, 0, 0, -1, -1, -1, -1
11319, 1700087532, 2020-02-09 23:57, "#Hunan's prevention and control of novel pneumonia# [Fighting the epidemic together丨Hunan Province provides (paired assistance) to Huanggang City, Hubei Province] On the evening of the 9th, the reporter learned from the Hunan Provincial Health Commission that the General Office of the National Health Commission issued a document today clarifying that Hunan Province and Shandong Province will provide paired assistance  to Huanggang City. The notice requires that the supporting provinces increase medical and epidemic prevention and control forces by organizing support teams to help the relevant cities and prefectures earnestly implement the principles of 'early detection, early reporting, early isolation, and early treatment,' ensure the supply of prevention and treatment services, strengthen medical treatment and epidemic disposal capabilities, and improve the admission rate and cure rate. In accordance with the principle of 'concentrating patients, experts, resources, and treatment,' efforts should be made to provide medical treatment for severely ill patients, strengthen in-hospital infection control, and further reduce the mortality and infection rates. It is reported that our province has already dispatched two batches of medical teams totaling 274 medical staff to Huanggang City, Hubei Province, to carry out rescue work. The Hunan Provincial Health Commission stated that it will formulate a specific paired assistance plan as soon as possible to further support the prevention and control of the COVID-19 epidemic in Huanggang City. (Reporter Duan Hanmin, Li Qi) #Fighting COVID-19, Hunan in action#", 3, 1, 6, 1, 1, -1, 1
19108, 1913366611, 2020-02-19 23:30, "[#Zhong Nanshan responds to the use of drugs for COVID-19# As long as it is found to be effective, it should be used] Zhong Nanshan introduced: Chloroquine phosphate is not a specific drug for COVID-19 at present, but it is an effective drug. As long as it is found to be effective, it should be used. In the face of a disease we have never encountered before, we need to do some experiments and feel our way forward. As long as a drug does no harm after use, it can be tried. https://url.us.m.mimecastprotect.com/s/sh_aCn5Yzpc3xQAPwfRcMfJxmYz?domain=t.cn", 0, 0, 0, 1, 1, 1, 1
25527, 6178333952, 2020-02-26 23:50, "#New COVID-19 cases outside China exceed those inside# Now I think, what if the epidemic had occurred in another country? We can only achieve the current situation by pooling the nation's efforts to resist the epidemic. Other countries can't even copy our homework properly. I'm a bit afraid to think about how the epidemic will develop later!", 1, 0, 0, 1, 1, 1, -1
18377, 5171443308, 2020-02-18 23:42, "//@Huanqiu.com: [onlookers]", 0, 0, 0, 0, 0, 0, 0
29400, 6857247517, 2020-03-01 23:56, "#Pay attention to COVID-19# [Point", 1, 0, 0, 1, 1, 0, 1
31780, 6601131493, 2020-03-04 23:43, "[Armed police officers and soldiers assist in setting up isolation points for cured personnel] As more and more COVID-19 patients are cured, officers and soldiers from the Wuhan Detachment of the Armed Police Corps in Hubei actively assist local Wuhan departments in preparing 150 isolation rooms in the shortest time. (Military Report) Weibo video by CCTV Military Report", 1, 0, 0, 0, 0, -1, -1
16900, 1737486711, 2020-02-16 23:55, "[CCTV.com Commentary] Please 'experts' be cautious with your words I was deeply impressed by the expert's statement at the Shanghai press conference that 'COVID-19 transmission routes include aerosol transmission.' [CCTV.com Commentary] Please 'experts' be cautious with your words", 0, 0, 0, 0, 1, -1, 1
778, 6575734922, 2020-01-24 23:31, "#Henan issues epidemic prevention text messages# These days, I've only seen online praise for Henan, but there's been no action here at all. No text messages, no publicity. People here only know that COVID-19 is a communicable disease and that they should wear masks, but they're not sure what kind of masks to wear. Some are even buying cotton masks. The disposable masks in pharmacies are also gone, but not many people on the street are wearing masks. Moreover, our town government hasn't seen any publicity about this matter. Tonight, I saw a banner pulled by a police car. I originally thought it was for promoting virus prevention, but it turned out to be about banning the setting off of fireworks and firecrackers. I'm not saying that promoting this is unnecessary, but I think in special times, there should be some trade-offs. The virus is already spreading very severely. Why isn't there any publicity? Not many people on the street are taking it seriously or wearing masks. During the New Year, they still go out to visit relatives. Yesterday, I went to the supermarket, and basically no one there was wearing a mask. Then today, I went to the supermarket to buy vegetables. Most of the supermarket staff were wearing masks, but the customers still weren't. I think the most serious place for this kind of viral infectious disease is not the city but the countryside because there are many migrant workers returning home during the Spring Festival. Why isn't there more publicity? Maybe other places are doing a really good job, promoting it well in villages and towns, but here, there's really no action at all. Those who should be setting off fireworks are still doing so, and those who shouldn't be wearing masks still aren't. [shrugs][shrugs][shrugs]", 13, 0, 30, -1, -1, -1, -1
12484, 7381838209, 2020-02-11 23:52, "Took 20 high-speed trains! A high-speed train cleaner in Shaanxi tests positive for COVID-19 Huashang Daily 21 minutes ago On February 9, 2020, a confirmed case of novel coronavirus pneumonia was reported in Chengcheng County. The patient, surnamed Wang, is a high-speed train cleaner. Before the onset of the disease, she had served on multiple high-speed trains. Her activity trajectory  is as follows: 1. From 2:15 a.m. to 4:36 p.m. on January 21, the patient worked as a cleaner on the G4324 train (round trip between Xi'an and Shanghai). She did not leave the station during this time and had meals on the train. After getting off at 4:36 p.m., the patient went to the employee dormitory at Aoda Wenjing Garden on Xinglong Road, Weiyang District, Xi'an City. 2. From 5:15 a.m. to 8:47 a.m. on January 22, the patient worked as a cleaner on the DJ8861 train (from Xi'an North to Chengdu East). From 9:17 a.m. to 1:27 p.m., she worked as a cleaner on the D1920 train (from Chengdu East to Xi'an North). From 2:00 p.m. to 5:43 p.m., she worked as a cleaner on the D1937 train (from Xi'an North to Chengdu East). From 6:07 p.m. to 10:18 p.m., she worked as a cleaner on the D1950 train (from Chengdu East to Xi'an North). She did not leave the station during this time and had meals on the train. After getting off at 10:18 p.m., the patient went to the employee dormitory at Aoda Wenjing Garden on Xinglong Road, Weiyang District, Xi'an City. 3. From 7:09 a.m. to 11:18 a.m. on January 23, the patient worked as a cleaner on the D1911 train (from Xi'an to Chengdu East). After getting off at 11:18 a.m., she stayed at the Ruifeng Hotel in Chengdu. 4. From 11:38 a.m. to 3:41 p.m. on January 24, the patient worked as a cleaner on the D1924 train (from Chengdu East to Xi'an). After getting off at 3:41 p.m., the patient went to the employee dormitory at Aoda Wenjing Garden on Xinglong Road, Weiyang District, Xi'an City. 5. From 9:00 a.m. to 2:01 p.m. on January 25, the patient worked as a cleaner on the D1917 train (from Xi'an to Emei). After getting off at 2:01 p.m., she stayed at the Kangyi Hotel in Emei Mountain. 6. From 12:00 p.m. to 5:36 p.m. on January 26, the patient worked as a cleaner on the D1928 train (from Emei to Xi'an). After getting off at 5:36 p.m., the patient went to the employee dormitory at Aoda Wenjing Garden on Xinglong Road, Weiyang District, Xi'an City. 7. From 9:24 a.m. to 4:36 p.m. on January 27, the patient worked as a cleaner on the G1920 train (from Xi'an to Shanghai). After getting off at 4:36 p.m., she stayed at the Chexing Apartment in Shanghai. 8. From 12:23 p.m. to 7:47 p.m. on January 28, the patient worked as a cleaner on the G1926 train (from Shanghai to Xi'an). After getting off at 7:47 p.m., the patient went to the employee dormitory at Aoda Wenjing Garden on Xinglong Road, Weiyang District, Xi'an City. 9. From 5:15 a.m. to 8:47 a.m. on January 29, the patient worked as a cleaner on the DJ8861 train (from Xi'an North to Chengdu East). From 9:17 a.m. to 1:27 p.m., she worked as a cleaner on the D1920 train (from Chengdu East to Xi'an North). From 2:00 p.m. to 5:43 p.m., she worked as a cleaner on the D1937 train (from Xi'an North to Chengdu East). From 6:07 p.m. to 10:18 p.m., she worked as a cleaner on the D1950 train (from Chengdu East to Xi'an North). She did not leave the station during this time and had meals on the train. After getting off at 10:18 p.m., the patient went to the employee dormitory at Aoda Wenjing Garden on Xinglong Road, Weiyang District, Xi'an City. 10. From 9:00 a.m. to 2:01 p.m. on January 30, the patient worked as a cleaner on the D1917 train (from Xi'an to Emei). After getting off at 2:01 p.m., she stayed at the Kangyi Hotel in Emei Mountain. 11. From 12:00 p.m. to 5:36 p.m. on January 31, the patient worked as a cleaner on the D1928 train (from Emei to Xi'an). After getting off at 5:36 p.m., the patient went to the employee dormitory at Aoda Wenjing Garden on Xinglong Road, Weiyang District, Xi'an City. 12. From 3:50 p.m. to 11:23 p.m. on February 1, the patient worked as a cleaner on the G1942 train (from Xi'an to Shanghai). After getting off at 11:23 p.m., she stayed at the Chexing Apartment in Shanghai. 13. From 11:34 a.m. to 7:09 p.m. on February 2, the patient worked as a cleaner on the G1924 train (from Shanghai to Xi'an). After getting off at 7:09 p.m., the patient went to the employee dormitory at Aoda Wenjing Garden on Xinglong Road, Weiyang District, Xi'an City. 14. At 10:00 a.m. on February 3, the patient walked from the employee dormitory at Aoda Wenjing Garden on Xinglong Road, Weiyang District, Xi'an City to Xi'an North Railway Station. At 10:41 a.m., she took the D2538 train (from Xi'an to Taiyuan) in Carriage 7 and got off at Dali Station at 11:24 a.m. Around 12:00 p.m., she shared a taxi with a stranger named Duan at Dali Station (the taxi was yellow, and the license plate number is unknown). Around 12:30 p.m., the vehicle arrived at the Weizhuang three-way intersection. Because the Weizhuang checkpoint did not allow outside vehicles to enter Chengcheng, the patient and Duan got off the taxi and transferred to a private car from Chengcheng (with the license plate number E9819G). They shared the car with the owner Ma and his daughter Ma back to Chengcheng. Reminder for people with the same travel history and activity trajectory : 1. Passengers, drivers, and people with the same activity trajectory  as mentioned above, please report to your local community or village committee and self-isolate at home for medical observation for 14 days. 2. During the home medical observation period, measure your body temperature twice a day, in the morning and evening, and do not contact others during this time. If you have symptoms such as fever or cough, please report to your local community or village committee, and they will contact the local CDC to transfer you to the nearest designated hospital for treatment. During the transfer and treatment process, you must wear a mask at all times and must not go to the medical institution by yourself. 3. If people under home isolation want to know about disinfection, isolation, and other requirements, please contact the local CDC, and professionals will answer and guide you. Chengcheng County Working Leading Group Office for Responding to the Novel Coronavirus Pneumonia Epidemic February 10, 2020", 1, 0, 0, -1, -1, -1, 1
26413, 5702004489, 2020-02-27 23:45, "#COVID-19 infections in South Korea increase to 1766# So speechless", 0, 0, 0, -1, 0, -1, -1
698, 2486428530, 2020-01-24 23:26, "//@Qingming_Rufeng: Another piece of good news! Tonight, along with the Spring Festival Gala, I really saw a lot of good news.", 0, 1, 0, 1, 0, 1, 0
28739, 5596488229, 2020-03-01 23:27, "#Fighting the epidemic, Gansu in action# [Flu season is here, how to distinguish between a cold and COVID-19] With the arrival of early spring, influenza has also entered a high-incidence period. Under the influence of the COVID-19 epidemic, it is crucial to correctly understand the differences between the common cold, influenza, and COVID-19. Let's listen to what the experts have to say. #What have you seen during this epidemic# @GSTV People's Voice GSTV People's Voice Weibo video Lanzhou Show map", 4, 0, 0, 1, 1, -1, 1
22125, 6089723233, 2020-02-22 23:40, "Liu Guanghui, a Chinese American from Xinning, sings 'For Whom' to dedicate to the medical staff fighting against the novel coronavirus pneumonia #Zhong Nanshan talks about the peak of the COVID-19 epidemic# Xiangshang Video Weibo video", 1, 0, 1, 1, 1, 1, 1
32538, 5193731648, 2020-03-05 23:26, "[#9-year-old girl recovers and leaves hospital, tearfully bids farewell to Shandong medical team#: I thank Wuhan on behalf of you all!] On March 3, in Wuhan, Hubei, after treatment, 9-year-old Wenwen was discharged from the hospital. Wenwen was the youngest patient at the Hanyang Guobo Fangcang Hospital. Upon hearing the news of Wenwen's discharge, medical staff who were resting at the hotel rushed to the hospital's exit to wait. It is understood that Wenwen's family of four were all infected with COVID-19 and were isolated at four different points. Her relatives were not around, and it was the medical staff who took care of her and gave her courage. Wenwen burst into tears when she got on the bus. https://url.us.m.mimecastprotect.com/s/6u9mCo2vOqfP8Jjg9SXf9fpxBwW?domain=t.cn @Time Video", 1, 0, 2, 1, 1, -1, 1
118, 7006367380, 2020-01-22 14:21, "#Unraveling the mysteries of the new pneumonia by Fanpu# With the outbreak of the novel coronavirus, masks are once again out of stock. There are even new types of overseas purchasing agents appearing on Moments: mask purchasing agents. Do you really know about these little masks? What types of masks are there? What are their differences? Which type of mask is the most effective in blocking the spread of the virus? Do we have to buy #N95 masks#? Does the exhalation valve of N95 reduce its protective effect? This article summarizes eleven Q&As about masks, hoping to clear up your doubts about masks in this season of viral outbreaks. #United we stand to fight COVID-19# https://url.us.m.mimecastprotect.com/s/kuQjCpYRz0uOyP1VkCrhGfGb9TK?domain=t.cn", 4257, 4588, 279, 0, 1, -1, 1
15898, 7297186350, 2020-02-15 23:54, "//@Pudong New Area Xiaoni: [Another 34 confirmed patients in Shanghai cured and discharged from hospital# Including 2 children, the youngest is only 14 months old [megaphone]] On February 15, another 34 confirmed cases of COVID-19 in Shanghai were cured and discharged from the hospital. Among them, there were two children aged...", 0, 0, 0, 1, -1, -1, -1
11034, 1849960737, 2020-02-09 23:45, '[Please spread the word! COVID-19 help channel opened] https://url.us.m.mimecastprotect.com/s/wqlSCqxV2vtkRGKEBHxiVfEMFKk?domain=t.cn', 0, 0, 0, 0, -1, -1, -1
32279, 3201440542, 2020-03-05 23:11, "Gansu reports 11 new imported confirmed cases of COVID-19, totaling 102 cases Gansu reports 11 new imported confirmed cases of COVID-19, totaling 102 cases", 0, 0, 0, 0, -1, -1, 0
32971, 5365112692, 2020-03-05 23:54, "#Global COVID-19 cases outside China exceed 15,000# Global epidemic prevention, not to be ignored!", 4, 1, 4, 0, 0, -1, 1
3057, 1178354843, 2020-01-27 22:48, "//: Another group of people with chaotic logic are arguing that the Hubei people who drove to Shandong were wrong. It's as if proving the Hubei people wrong can cover up the fact that they are inhumane. There are also some idiots who can't distinguish between social responsibility and personal responsibility, telling those who sympathize with the Hubei people to take them home. If someone could shoulder this responsibility, why would we need the official authorities? I hope that all places can work together with Hubei and Wuhan to overcome this difficult time, rather than blocking them in all directions.", 0, 0, 0, 1, 1, 1, 1
13128, 1958345371, 2020-02-12 23:42, "[The State Council's joint prevention and control mechanism: When suspected or confirmed cases of COVID-19 are found in public places, the air conditioning and ventilation system should be suspended] On the 12th, the joint prevention and control mechanism of the State Council in response to the novel coronavirus pneumonia epidemic issued the 'Guidelines for the Operation and Management of Air Conditioning and Ventilation Systems in Office and Public Places During the COVID-19 Epidemic.' It states that when suspected or confirmed cases of novel coronavirus pneumonia are found in a place, or when the type and air supply range of the central air conditioning and ventilation system are unclear, the use of the air conditioning and ventilation system should be stopped. https://url.us.m.mimecastprotect.com/s/9UGLCrkEYwin6XPkMcAsnf45HAs?domain=t.cn", 1, 0, 0, 0, -1, -1, 1
20630, 3883023551, 2020-02-20 23:56, "[Super spreader event in South Korea: An auntie wipes out an entire church organization, over a thousand believers are isolated] Recently, a super spreader event of COVID-19 occurred in Daegu, South Korea. A 61-year-old Korean woman, who is the 31st confirmed case in the country, had attended services at the 'Shincheonji' Daegu Church twice, on the 9th and 16th. As of the 20th, 23 of the 31 newly confirmed cases in South Korea are related to this church. The Korea Centers for Disease Control and Prevention stated on the 20th that it has obtained a list of 1,001 believers who attended services with the 31st patient and is taking home isolation measures for these individuals. https://url.us.m.mimecastprotect.com/s/HwucCv2YjAfL4opY1T9trfQxJiM?domain=t.cn via Observer Net", 1, 0, 9, -1, -1, -1, 1
33674, 1798669432, 2020-03-06 23:47, "#COVID-19#, #News around Shenzhen#, #Novel coronavirus#, #News around Shenzhen[super topic]#, Shenzhen reports new imported cases of COVID-19: https://url.us.m.mimecastprotect.com/s/z3rvCwpEkBHVPXJq6Sru3fJgQ15?domain=t.cn", 1, 0, 0, 0, 0, -1, 1
982, 6292517563, 2020-01-24 23:42, "[megaphone][megaphone][megaphone]", 0, 0, 0, 0, 0, 0, 0
24460, 1620058925, 2020-02-25 23:33, "//@Pediatric Surgeon Dr. Pei: Vietnam doesn't have a miracle drug either", 0, 0, 0, 0, 1, 0, -1
23748, 6237821945, 2020-02-24 23:45, "My maternal aunt's younger brother, Wang Weiwu, holds a double postdoctoral degree in both Chinese and Western medicine. You can search for him on WeChat by his public account. Because my maternal aunt's mother celebrated her 90th birthday at the end of 2019, my uncle returned from Sweden to China and happened to catch the COVID-19 outbreak. So he stayed to assist in the epidemic area of Xianning, Hubei. Relying on his years of medical experience, he prescribed a herbal formula. Out of 60 patients who tried the herbal decoction, 54 tested negative for COVID-19 in nucleic acid tests after taking it. I'm sharing this in hopes that more people will see it and that Wuhan will take notice. [6 photos in total]", 0, 0, 6, 0, 1, -1, 1
22286, 1795591195, 2020-02-22 23:49, "#Harbin# [Harbin calls on citizens to avoid haircuts on the second day of the second lunar month] Harbin's official Weibo account posted: The day after tomorrow (the 24th) is the second day of the second lunar month. Currently, the COVID-19 epidemic is still very severe. Going out for a haircut on this day could nullify all the efforts of the past month and render the hard work of so many people futile. We propose  that this year, on the second day of the second lunar month, we uphold the principle of 'being responsible to ourselves and others' and continue to 'stay at home, avoid gatherings, and refrain from parties.'", 1, 0, 0, 0, -1, -1, -1
1710, 2110489442, 2020-01-25 23:44, "Please ask major media outlets to refer to the novel coronavirus pneumonia as COVID-19, not by the place name. It's a matter of basic respect.", 0, 0, 0, 0, -1, 0,
33463,1655978223,2020-03-06 23:34,The symptoms of ordinary flu and COVID-19 are different.,0,0,0,0,1,1,0
10265,1915902211,2020-02-08 23:52,[Wuhan Mental Health Center experiences nosocomial infection, approximately 80 medical staff and patients diagnosed with COVID-19] (from @Yidian News) Approximately 80 medical staff and patients at Wuhan Mental Health Center have been diagnosed with COVID-19 due to a nosocomial infection.,0,0,0,0,-1,-1,1
11124,6068931221,2020-02-09 23:48,#Tianshui Local News# 【Qishou Town: Going all out, strictly guarding, and weaving a dense and strong epidemic prevention and control net】 In order to effectively prevent and control the COVID-19 epidemic, the Qishou Town Party Committee and Government organized and led party members and cadres from across the town to take epidemic prevention and control measures with administrative villages as units, adopting measures of diligent prevention within villages and strict screenings at village entrances. All members of the town, from top to bottom, fulfilled their respective duties, strictly guarded, and went all out to devote themselves to  epidemic prevention and control work.

Although it's already past the Beginning of Spring, the weather in Qishou Town remains very cold, especially at night when temperatures drop sharply and the chill is biting. However, at every checkpoint, there are personnel on duty standing guard at the epidemic prevention and control frontline 24 hours a day.

After the outbreak of the COVID-19 epidemic, the Qishou Town Party Committee and Government attached great importance to it, promptly organized a prevention and control team, established a leading body, and set up one office and six groups to comprehensively carry out prevention and control work.

In epidemic prevention and control, medical workers are the main force wherever they are. Doctors and nurses from the Qishou Town Health Center joined the epidemic prevention and control frontline at the first opportunity, doing a good job in epidemic monitoring and disinfection and protection work across the town.

Qishou Town is a major town for labor export in our district. According to precise investigations, there were a total of 1,306 migrant workers who returned home from outside at the end of 2019. In response to the large workload of epidemic prevention and control, the town organized personnel to work overtime to comprehensively and meticulously investigate all returnees, especially those from Hubei and Wuhan. They conducted epidemic prevention and control publicity for each returnee and persuaded them not to go out, implementing a minimum of 14 days of self-isolation. If symptoms such as abnormal body temperature or dry cough were found, they were advised to promptly go to the fever clinic of the town health center for diagnosis, effectively preventing the spread of the virus. @Qinzhou Media https://url.us.m.mimecastprotect.com/s/4XcLCxkVlDiRBKn78TKC1fywa0l?domain=t.cn https://url.us.m.mimecastprotect.com/s/WHU3CyP6mEt2JEq8DfoFGfx6HLb?domain=t.cn (Map displayed)
,0,0,0,1,-1,-1,1
30182,6778462554,2020-03-02 23:50,Breaking News! The country is stepping up research and discussion on support policies for the new energy vehicle industry. The Securities Times has learned that relevant state departments are intensifying research and discussions on support policies related to the new energy vehicle industry. The COVID-19 epidemic will have a huge impact on the automotive industry, with a significant decline expected in industry production and sales volumes. Meanwhile, the development prospects for the entire year's automotive market remain unoptimistic. With this research and discussion, the new energy sector should parallel with the new infrastructure sector tomorrow.,0,0,0,0,1,1,1
32079,1068448327,2020-03-04 23:55,Video - Video: WHO claims no one is immune to COVID-19,0,0,0,0,1,0,1
29302,5739155311,2020-03-01 23:52,//@://@Fesley: Reposting once again, urgent plea! ICU critically ill patient desperately needs A-type blood from a recovered COVID-19 patient! No progress has been made in three days.,0,0,0,-1,0,-1,-1
13119,3604027332,2020-02-12 23:42,#Lanisky##Top Information# Zhong Nanshan: COVID-19 epidemic may end before April, return peak won't cause epidemic peak! https://url.us.m.mimecastprotect.com/s/OP3iCzpBnGHwnvQkDt8HZf9YLXe?domain=t.cn Lianjiang City, map displayed,0,0,0,-1,-1,-1,1
15449,3956626024,2020-02-15 23:46,#Jingfa Sharing# 【#Medical Staff Get Free Hot Dry Noodles#! Wuhan Restaurant Owner: Thank You for Coming to Wuhan】#Focusing on COVID-19# On February 14th, after a busy morning, medical staff from Shanxi supporting Hubei went out for a meal. Chen Peng, the owner of a Wuhan restaurant, treated the medical staff to free hot dry noodles and also gifted them instant dumplings for easy consumption. @China News Video China News Video's Miaopai video,2,0,4,1,0,-1,1
25562,1734265551,2020-02-26 23:51,#Shenkeng International Apartment# I thought something happened here. [Smiling face with tears of joy] Thought there were confirmed COVID-19 cases and everyone was isolated~ Going to observe the monkeys under major media and official media~ [Smirking face] Seeing those monkeys who grabbed hot comments, followed by a group of dancing little monkeys spouting human words: Opening and closing their mouths about patriotism, not daring to fill in where they are from in their own Weibo profiles, not seen donating, hating the place they were born, yet not daring to hate their parents who conceived and nurtured them with parental blood and flesh. Probably afraid of being beaten, so they particularly envy the air in Country A, filled with sweetly scented air of democracy and freedom . So when they see those cursing the central government with dollars, they empathize.,1,0,0,-1,1,-1,1
12256,7053331960,2020-02-11 23:42,Some people have started returning to work now. But there's definitely huge psychological pressure, fearing they might get infected. Don't be afraid. Comment with attached picture. //@Fashionable and Healthy Life:#COVID-19 Pandemic Panic Emotion Test# The more you read pandemic information online, the more anxious you get? Suspect you've been "infected by emotional virus"? Join @Changan Automobile and take the test to face your emotional state during the pandemic!,0,0,0,1,1,1,-1
33159,5914089319,2020-03-06 23:16,#Gansu Adds 17 Imported COVID-19 Cases# We were about to hand in the exam, but then an extra question came. Let's work harder.,1,0,0,1,-1,-1,1
6513,7372311199,2020-02-01 23:52,#Tencent News# Health Times Client: On February 1, 2020, Li Wenliang posted that his nucleic acid test result was positive, and the matter was settled - he was finally diagnosed. This frontline doctor fighting against the new pneumonia was one of the eight doctors announced by Wuhan for spreading information about the epidemic and being reprimanded. According to a Wuhan police announcement on January 1, 2020: Eight individuals who violated the law had been summoned and dealt with in accordance with the law. According to Li Wenliang's recollection, on December 30, he saw a patient's test report showing high-confidence positive indicators for SARS coronavirus. Out of a desire to remind fellow clinical doctors to take precautions, he posted a message in the group saying, "Confirmed." https://url.us.m.mimecastprotect.com/s/VkVOCADQm5UlVMLw0irIkfG6Yor?domain=t.cn from @Tencent News #Reprimanded Wuhan Doctor Diagnosed with COVID-19# It was discovered in late December or early January that medical staff were being infected while treating patients, yet it was cautiously announced to the public that there was no obvious evidence of human-to-human transmission. It wasn't until late January that the severity of the situation was truly realized and the lockdown began. By then, too many infected Wuhan residents had already spread the virus across the country, and it continued to spread.,0,0,0,-1,-1,-1,1
26818,1927926665,2020-02-27 23:59,Already deleted.//@US Sends Fairytale Little Cherry: [Puzzled face]//@Yiping Coast: Lots of information. Before it's deleted, suggest everyone save it: [Sigh] A person from a gene sequencing company revealed that on January 1, 2020, they received a call from an official from the Hubei Provincial Health Commission, notifying them that if there were any COVID-19 case samples from Wuhan sent for inspection, they should no longer conduct tests; existing case samples must be destroyed, and no information about the samples or related papers and data should be disclosed to the outside.,0,1,1,-1,-1,-1,-1
10639,6300281699,2020-02-09 23:30,//@Yiyu Qianyan://@Yangyes_Feeling:[Crying face][Crying face//@Yao Chen: There are currently a large number of "non-COVID-19 critically ill patients" in Wuhan. This 20-year-old girl is suffering from leukemia and urgently needs treatment. However, in these special times, the bone marrow transplant ward in Wuhan is closed, and she cannot be treated out of the province either. Her mother has been continuously appealing for help on Weibo and is in despair. We earnestly request  the hospitals in Wuhan to extend a helping hand to them...,0,0,0,-1,1,-1,-1
22731,1738004582,2020-02-23 23:44,【Two COVID-19 Confirmed Cases in Qinhuangdao City Successfully Treated】#Hebei Prevention and Control of New Pneumonia# On February 23, two more COVID-19 confirmed cases in Qinhuangdao City were successfully treated, bringing the total number of cured cases in the city to eight.

Patient Ms. Jia was admitted to the Third Hospital of the city on February 6, diagnosed on the same day, and her condition rapidly progressed to a critical and severe type.

Patient Mr. Wang was admitted to the Third Hospital of the city on February 13, diagnosed on February 14, and his condition rapidly progressed to a severe type.

With the on-site command of provincial and municipal expert groups and the strong support from various brother hospitals in the city, through the meticulous treatment and care of the medical team, the two patients were ultimately successfully treated. Currently, both have had their body temperatures return to normal for more than three days, their respiratory symptoms have significantly improved, lung imaging shows significant improvement in acute exudative lesions, and they have tested negative for respiratory tract specimens in two consecutive nucleic acid tests (with a sampling interval of at least one day). After evaluation by provincial and municipal expert groups, they both meet the discharge criteria. (Qinhuangdao Release) [Two group photos included],99,10,39,1,-1,-1,1
20259,1752863270,2020-02-20 23:41,#Frontline of Epidemic Prevention# 【Guangdong's Catering Industry to Gradually Resume Dine-in Services! Introducing "One Person, One Table" Model Stores】 This afternoon, the Guangdong Provincial Government continued to hold a press conference on epidemic prevention and control. Since the outbreak, the catering industry in our province has been struggling, with a significant drop in revenue. Many people are concerned about when Guangdong will resume dine-in services at restaurants. It is understood that our province has just released a work guideline for the prevention and control of COVID-19 in the catering service industry. Next, dine-in services will be gradually resumed in accordance with the classification of first, second, third, and fourth-level epidemic prevention and control zones. Among them, our province will introduce "one person, one table" model stores.

Click to listen to the audio. Tan Haicheng, Executive President of the Guangdong Provincial Catering Service Industry Association, introduced that during this epidemic, some businesses have been struggling, and due to the needs of epidemic prevention and control, some areas have temporarily banned long-duration services. Currently, most catering businesses mainly operate through takeout services. However, due to the peak of enterprises resuming work and production not yet having arrived, there is generally a shortage of orders, and businesses are not making profits. "According to our survey, only 30% of catering enterprises remained open during the Spring Festival, with revenue down by more than 50% year-on-year, a significant decrease."

Image attached.

Many people are concerned about when Guangdong will resume dine-in services at restaurants. In response, Gen Qingshan, Deputy Group Leader of the Epidemic Prevention and Control Team of the Provincial Epidemic Prevention and Control Command Office, stated that our province has recently released a work guideline for the prevention and control of COVID-19 in the catering service industry, which is divided into first to fourth-level epidemic prevention and control zones. Our province does not have any first-level epidemic prevention and control zones with severe epidemics. In second-level zones, restaurants do not offer dine-in services but can provide private rooms. In third-level zones, before resuming dine-in services, an assessment needs to be completed and the guidelines must be strictly followed. "It is necessary to reduce the placement of tables and chairs to avoid overcrowding. It is recommended to arrange meals with tables spaced apart. For some fast-food restaurants, it is highly recommended to have one person per table. We aim to quickly establish some model stores and promote some brand catering stores as models. According to the guidelines, as long as they have legal qualifications, they can open for business, but there are certain restrictions on dine-in services."

Restaurant 1111.jpg

According to these guidelines, fourth-level zones can resume operations. For third-level zones, catering units that are resuming dine-in services for the first time after suspension need to conduct a thorough cleaning and disinfection. Dine-in customers must have their body temperature measured before entering the catering establishment. Catering establishments with the conditions should establish a traceability system for dine-in customers, registering the name and contact information of at least one dining guest per table.

Risk Classification of Various Districts in Guangzhou

Liwan District - Third-level prevention and control zone (conditional resumption of dine-in services)
Yuexiu District - Second-level prevention and control zone (dine-in services prohibited, private rooms allowed)
Haizhu District - Second-level prevention and control zone (dine-in services prohibited, private rooms allowed)
Tianhe District - Third-level prevention and control zone (conditional resumption of dine-in services)
Baiyun District - Second-level prevention and control zone (dine-in services prohibited, private rooms allowed)
Huangpu District - Third-level prevention and control zone (conditional resumption of dine-in services)
Panyu District - Second-level prevention and control zone (dine-in services prohibited, private rooms allowed)
Huadu District - Third-level prevention and control zone (conditional resumption of dine-in services)
Nansha District - Fourth-level prevention and control zone (dine-in services can be conducted)
Conghua District - Fourth-level prevention and control zone (dine-in services can be conducted)
Zengcheng District - Second-level prevention and control zone (dine-in services prohibited, private rooms allowed)

Source: Guangzhou News Radio, All-media Reporter: Cao Manru, Editor: Zhou Mingjun,0,0,0,0,1,-1,1
19935,3929121882,2020-02-20 23:26,【A public servant in Zaozhuang, Shandong, was detained for 10 days for assaulting an epidemic prevention worker】 On February 19, a resident named Dong XX in a residential compound in Zaozhuang, Shandong, refused to cooperate with epidemic prevention work and assaulted a staff member with a weapon, causing leg injuries to the victim. The local public security bureau imposed a 10-day administrative detention penalty on Dong XX. @The Beijing News Our Video learned from multiple sources that Dong XX, the assailant, is a member of the Party Group and Deputy Director of the Zaozhuang Municipal Housing Provident Fund Management Center. #Focusing on the COVID-19 Epidemic# https://url.us.m.mimecastprotect.com/s/nS-XCBB8n5tRA3pwqTJSGf2fG14?domain=t.cn
24329,7271212988,2020-02-25 23:28,#Japanese Idol Handshake Events# due to COVID-19,0,0,0,0,1,1,0
6206,2822315141,2020-02-01 23:28,#Beijing TCM Hospital President on Shuanghuanglian#【Beijing TCM Hospital President: There's No Concept of Taking Medicine to Prevent Disease】 On February 1, regarding whether Shuanghuanglian has preventive or therapeutic effects on COVID-19, Liu Qingquan, the President of Beijing TCM Hospital, was interviewed in Wuhan. He stated: "Being able to inhibit the virus doesn't mean it can cure the disease. Taking medicine cannot prevent disease; frequent hand washing and wearing masks can." Beijing TCM Hospital President: There's No Concept of Taking Medicine to Prevent Disease Video from The Paper,0,0,0,0,1,-1,-1
17158,1453372141,2020-02-17 23:32,Staying up late to work on Japan's COVID-19 transmission model, and the conclusion is: We're doomed! Japan can't contain it! #Japan's confirmed cases exceed 500#,198,25,62,-1,1,0,-1
8873,5625630773,2020-02-06 23:50,So sad [sad face] How can medical staff suffer so much [crying face] So young, at the prime of their career [crying face] Dr. Li's last Weibo post was confirming he had COVID-19. After watching the Host Competition tonight, I feel I must strive for my dreams. Others work so hard for their dreams, yet I'm like a salted fish. The path to studying medicine is so long, I really don't know how long I can persist [sad face] I'm really so sad [sad face][sad face][sad face],0,0,0,-1,1,1,1
18040,3129498701,2020-02-18 23:33,Nowadays, many teachers are talking about the application of ECMO in critically ill COVID-19 patients. ECMO, or extracorporeal membrane oxygenation, provides external respiratory and circulatory support, acting as an "artificial lung." However, what puzzles me is that for critically ill patients treated with ventilators plus ECMO, very few can be weaned off the machines. Is it due to the timing of machine intervention (including technical aspects) or the irreversibility of the end-stage? Of course, in our cardiology department, we also limit its application to patients with fulminant myocarditis, but the benefit rate is still quite high.,1,0,0,1,1,1,-1
22705,6847137257,2020-02-23 23:44,It's similar to when COVID-19 broke out in China. They concealed it out of fear for their positions, while we want information disclosure. Most of us don't want to know exactly how the situation developed to its current state, but rather want them to take a stance.,0,0,0,0,1,1,-1
8752,1260208660,2020-02-05 23:55,The industry most affected by this COVID-19 outbreak is undoubtedly real estate; there's no second choice. The impact on other industries is mostly one-time, but a three-month shutdown is a fatal blow to those high-turnover real estate enterprises. To alleviate cash flow pressures after the epidemic eases, they can only resort to price cuts and promotions. Once a market-wide expectation of price reductions forms, the impact on property developers will be devastating. Of course, if there's another round of "raising prices to deplete inventory," that's another story [sweat].,0,0,0,-1,1,-1,-1
578,1813131123,2020-01-23 23:59,Stop eating wild animals!,0,0,0,-1,0,-1,-1
30917,1777317934,2020-03-03 23:42,#Liuzhou People and Liuzhou Affairs#【Two More COVID-19 Confirmed Patients in Our City Cured and Discharged, Total Discharged Now 19, Currently 5 Active Cases!】 On the afternoon of March 3, two COVID-19 patients undergoing treatment at Guangxi Longtan Hospital were assessed by the municipal expert group to meet the discharge and isolation criteria set by the National Health Commission's Diagnosis and Treatment Plan for Novel Coronavirus Infected Pneumonia (6th Edition). It is understood that these two patients are 50-year-old Zhao XX and 75-year-old Wang XX. After admission, they received antiviral treatment and symptomatic support. After several days without fever and two consecutive negative nucleic acid test results (with a sampling interval of at least one day), they met the isolation discharge criteria. After discharge, community healthcare workers will continue to follow up on their recovery. As of now, a total of 19 COVID-19 confirmed patients have been cured and discharged in our city.,3,0,0,1,-1,-1,-1
4304,1716025594,2020-01-28 23:46,Even though I'm not a basketball fan, hearing the news of Kobe and his daughter's tragic passing still shocks and saddens me deeply! [Sad face] As our country battles COVID-19, we love our motherland, respect our heroes, and also cherish every ordinary person! Even if it weren't a legend like Kobe, but any ordinary father and daughter, we would still feel the same pain and unwillingness to lose them! So, there's no need to disparage others mourning Kobe by posting a photo of Zhong Nanshan and accusing them of not being patriotic! It's extremely disrespectful to Dr. Zhong and also reveals your low emotional intelligence! [Two group photos included],7,0,0,-1,1,1,-1
15006,2009061915,2020-02-14 23:49,【Salted Egg Yolk Pumpkin Strips】So delicious (｢･ω･)｢ that I couldn't resist posting this late at night [Doge face][Sly face]~#Taking Chinese Herbal Medicine Alleviates Tension in COVID-19 Patients# What Chinese herbal medicine? Come eat pumpkin strips instead [Doge face][Sly face]#I Will Definitely Be a Good Wife in the Future [Super topic]# [Three group photos included],8,0,6,1,1,-1,1
25066,5088404808,2020-02-25 23:58,The mortality rate is too high. May more recover.,0,0,0,1,0,0,0
6240,3201565253,2020-02-01 23:31,//@Beastie: What on earth did Jieeryin do wrong this time that it can't be sent to the front lines to fight against COVID-19?,0,0,0,-1,0,1,-1
21187,1006771610,2020-02-21 23:47,What is plasma therapy for COVID-19? Is it reliable?,0,0,0,-1,1,1,1
3239,6011391162,2020-01-27 23:13,Good news[,175,9,26,1,0,0,0
36579,5312883095,2020-03-09 23:55,Reply to @: Western media has never forgotten "the primary question of running a newspaper: who are our enemies, and who are our friends."//@ : Actually, I have a question to ask. Do American media also receive restrictions from the government, or do most of them selectively report the facts about COVID-19 in China, or are there other reasons?,1,0,0,-1,1,1,-1
8819,1036229710,2020-02-05 23:59,What a tragedy//@Song Yingjie: Heart-wrenching//@Baicheng to the North:[Crying face][Candle]//@Intellectual: This is the story. Until her death, this pregnant woman had not been diagnosed with COVID-19. https://url.us.m.mimecastprotect.com/s/mk3VCDkY05iJMQNEpcwTmfjXkqE?domain=t.cn View the image,0,0,0,-1,1,1,-1
21818,1906592371,2020-02-22 23:25,#Coconut Video## Fighting the Epidemic# 【We're Going Home! #103 Hubei Tourists Stranded in Haikou Return Home by Charter Flight】 "We're going home!" "Thank you, Hainan!" "China, (Come on, China)!" On February 22, 103 Hubei tourists stranded in Haikou due to the impact of COVID-19 boarded Hainan Airlines flight HU7397 at Haikou Meilan International Airport to return home and resume work. At the boarding site, the tourists kept expressing gratitude with words of thanks, and some even made a "heart" gesture to show their appreciation. https://url.us.m.mimecastprotect.com/s/GEVCCERZP5f0nKVvyt3U1f7PtDQ?domain=t.cn https://url.us.m.mimecastprotect.com/s/TnkvCG6Y9jfOqoKDnCJcRfBv2ZQ?domain=t.cn
33227,5943595658,2020-03-06 23:20,【#Nurse Feeds 86-Year-Old Patient Like Coaxing a Child#: Says "Eat a Little More" 8 Times [Giving a (little heart)]】In Xiangyang, Hubei, an 86-year-old suspected COVID-19 patient was hospitalized and isolated. Initially, the elderly patient refused to eat due to fear. A nurse from Liaoning who was assisting Hubei coaxed the patient, easing her emotions, and fed her every day. When it was time for discharge, the nurses also gave the elderly patient a pair of pink socks they had just received to wear, so she could leave looking pretty. #Full Record of the Fight Against the New Pneumonia# https://url.us.m.mimecastprotect.com/s/N5ztCJ6YPmfAyP36OfXfKfyNU8V?domain=t.cn
17146,2415989764,2020-02-17 23:32,Blessings,0,0,0,1,0,-1,0
1982,5511632551,2020-01-26 23:29,//@DXY.cn: COVID-19 (Science Popularization of COVID-19), retweeting...,0,0,0,0,1,1,0
35810,1659280190,2020-03-09 23:06,#Quantitative Hedge Fund# German Economy Minister Altmaier: EU partner countries must work together to combat the COVID-19 epidemic. German Economy Minister Altmaier: We cannot let the COVID-19 epidemic affect the global economy.,1,0,0,1,1,1,-1
16595,1965683690,2020-02-16 23:48,#Goodnight Xindu#【#COVID-19 Battle Diary#: Let's Persevere Together, Good Times Will Surely Come】 The exhausted construction workers at Huoshenshan Hospital who snooze amidst the noise, the medical staff who vow not to cut their hair until the epidemic is over, the couriers who "airdrop" masks, every one of you "battling the epidemic" at home...... #Thank You, Every Ordinary Chinese#, we will definitely win this battle! People's Daily's Weibo video,2,1,1,1,1,0,1
6153,6498373231,2020-02-01 23:24,"Please note, the possibility of this ""wallflower blooms abroad"" scenario does exist, but it doesn't mean we can treat Remdesivir as a ""miracle drug"" for #novel coronavirus# pneumonia, nor should we immediately administer it to patients. Good news just received: Gilead Sciences' randomized, double-blind, controlled Phase III clinical trial of Remdesivir in China has kicked off at lightning speed, with a total sample size of 270 cases, enrolling mild to moderate COVID-19 patients, led by Professor Cao Bin from China-Japan Friendship Hospital. The trial is expected to start the day after tomorrow (February 3) and conclude on April 27." @Guokr https://url.us.m.mimecastprotect.com/s/tLn5CKrY6nHM90zXKiMJhmf58Xak?domain=t.cn
26117,6542241625,2020-02-27 23:36,#Another Senior Iranian Official Diagnosed with COVID-19# Stay safe,0,0,0,1,-1,1,1
4073,5078697197,2020-01-28 23:18,Useful! How to distinguish between common cold, flu, and COVID-19 pneumonia https://url.us.m.mimecastprotect.com/s/cQpnCL9YPoHwX5yGqtBBi0fygxL5?domain=t.cn
3595,7160625498,2020-01-28 10:21,#Ban All Forms of Wild Animal Trading#【Reporter Visits South China Seafood Market: Pungent Odor, Animal Organs Discarded on the Ground [Angry face]】On December 31, 2019, the same day Wuhan reported 27 cases of COVID-19, a reporter visited the South China Seafood Market. The reporter found that the wild animal trading area was in poor sanitary conditions, with a foul odor pervading, and animal carcasses and internal organs discarded casually. At that time, the business operators were not worried about the epidemic, believing that the hospitalized patients were only suffering from the flu. https://url.us.m.mimecastprotect.com/s/LWOfCM8E9pHk9GMwPHwksWf8q3A4?domain=t.cn
4122,1960241644,2020-01-28 23:24,#New Pneumonia# 【Guangdong Reports 19 New COVID-19 Cases on the 28th, Heyuan Reports for the First Time】Guangdong reported 19 new COVID-19 cases on the 28th, with Heyuan reporting for the first time.,0,0,0,0,0,-1,1
6357,7312617638,2020-02-01 23:40,COVID-19, this big New Year monster, please go away soon. I hope my sons can grow up healthy and safe. #Bubble a bubble#,0,0,0,1,1,1,1
1877,2621740863,2020-01-26 23:23,//@DXY.cn: COVID-19 (Science Popularization of COVID-19), retweeting...,0,0,0,0,1,1,0
14473,7076737964,2020-02-14 23:34,Those diagnosed with COVID-19 should take traditional Chinese medicine as soon as possible! https://url.us.m.mimecastprotect.com/s/4-9VCNkE8qiP91DOLSmjtZfyXd8s?domain=t.cn
28950,7086074630,2020-03-01 23:35,This young woman in her 20s from Wuhan was elected by her building's residents as the building leader during this special period. She was responsible for purchasing vegetables for the residents of the building, a voluntary role without any salary. A few days ago, she was accused by a resident of embezzling 9 yuan from the grocery money, which deeply saddened her. Unfortunately, she was later diagnosed with COVID-19. [Three group photos included],3,2,2,-1,-1,-1,1
34192,5267052195,2020-03-07 23:19,【#Zhong Nanshan's 50-Day Itinerary#】Since rushing to Wuhan by night train on January 18, Zhong Nanshan has been on the front lines of the battle against the epidemic for 50 days. The itinerary  of his efforts is packed. The latest news indicates that under his participation and guidance, the world's first non-genetically modified COVID-19 mouse animal model has been successfully established. Looking at this full schedule, one cannot help but feel   distressed for him, especially since this is only based on publicly reported information. How much more has he contributed that remains unknown? I hope the epidemic will end soon with everyone's concerted efforts. At that time, the old man can smile and rest well. (Guangzhou Daily) #Fighting on the Front Lines of the New Pneumonia# #Salute to Medical Staff on the Front Lines of the Epidemic#

【#People's Micro Comment#: Sincerity on the Itinerary】The full schedule records Zhong Nanshan's relentless days and nights, marking the sincerity and diligence of an old man, and more so, witnessing a scientist's patriotism. Whether braving difficulties without fear or rushing to the front lines without pause; whether speaking the truth with integrity or working tirelessly on research... Academician Zhong embodies the spirit of a national scholar. May the epidemic be tamed soon, allowing the old man to rest.,2,0,0,1,1,1,1
9900,1235239757,2020-02-07 23:50,#Latest Epidemic Map# #Hubei Latest Epidemic Map# #Focus on Hubei COVID-19 Epidemic# As of 24:00 on February 6, 2020, Hubei Province has cumulatively reported 22,112 cases of pneumonia infected by the novel coronavirus, with 817 cured and discharged, and 618 deaths.

For two consecutive days, the number of newly confirmed cases in Hubei Province has been decreasing, suggesting a possible turning point. Let's see if this trend continues.
Xiaogan, Huangshi, Suizhou remain severe. Fortunately, the country has already arranged for 16 provinces to assist various cities in Hubei.
I'm in a bad mood today and didn't want to update, but I felt like something would be missing if I didn't. So, I updated it at this hour, though I know not many will notice. [Nine group photos included],3,0,2,1,-1,-1,-1
11847,1888781280,2020-02-10 23:46,Protect yourself well. #COVID-19 is a self-limiting disease#. No matter what self-limiting means, being healthy is better than anything. #Speaking the Truth, Knowing the Truth# Health is true happiness.,5,0,7,1,1,1,-1
35573,3942192135,2020-03-08 23:44,Due to personal reasons, I've been on leave since January 7th last year. Then, the COVID-19 epidemic hit, and to this day, I've been unemployed at home for two whole months... In the fifth year of my career, this long vacation was once my greatest desire. But this year, truly experiencing such a leave, I find myself so eager to work. Until one day, you truly understand that it's you who needs work, not work that needs you...,0,0,0,1,1,-1,1
22786,6933119384,2020-02-23 23:46,Latest! #Over 2,000 Newly Cured and Discharged Nationwide# #75,465 Cumulative Confirmed COVID-19 Cases Nationwide# #631 Newly Confirmed Cases in Hubei# Keep up the good work! #Recording the World, Recording You# China News Network's Kuaishou video,0,0,0,1,1,-1,1
3413,7362069387,2020-01-27 23:36,You're not Superman. You get tired, you feel pain, you cry, you get anxious, you feel helpless, you feel powerless. But you need to understand and accept yourself. Don't be too harsh on yourself, nor can you compromise easily. Strive harder, have a plan. #31 Suspected Cases of COVID-19 Found in Xiangyang#,0,0,0,1,1,1,-1
21080,6909968777,2020-02-21 23:44,#Another Doctor in Wuhan Passes Away Due to COVID-19# Why was this announced more than ten days later? [Candle][Candle][Candle],3,0,1,-1,-1,-1,-1
36266,5671096363,2020-03-09 23:31,I have a strong premonition that the 2020 COVID-19 epidemic will become a turning point in the world order.,0,0,0,0,1,1,1
26071,1652087305,2020-02-27 23:34,Oh... really, please pay attention soon,0,0,0,-1,-1,0,1
36143,1652507102,2020-03-09 23:23,#Premier League# According to UK media The Sun, the Premier League chairman, the Football Association, the English Football League (EFL), media outlets, the Department for Digital, Culture, Media & Sport, and health advisors to the government will hold an emergency meeting this Monday to discuss how to respond to the COVID-19 epidemic. The Premier League may start playing behind closed doors from next weekend.
Club owners are now prepared to play at least two rounds of Premier League matches without fans. Nevertheless, this week's Cheltenham Festival; midweek European games for four Premier League teams (Tottenham, Liverpool, Wolves, and Manchester United); and the Premier League makeup game between Manchester City and Arsenal will all proceed as scheduled.

Even playing without fans for the remaining rounds isn't the worst outcome, as it would ensure the completion of this season's Premier League, avoiding issues related to relegation, European qualification spots for next season, and prize money distribution. Premier League club owners are determined to do everything possible to ensure all matches of this season are completed.

Since the elderly are a vulnerable group, a possible(epidemic prevention measure) could be to ban those over 70 from attending games in person. Broadcasters have been asked to lift restrictions on game broadcasts, allowing all matches to be televised during closed-door games.

It's understood that the government is considering banning watching games in pubs to prevent fans from spreading the virus.

However, other concerns include fans gathering outside stadiums to watch the games.

This weekend, the Premier League will see a (key showdown) between Tottenham and Manchester United, which could also be the last round before closed-door games. But if the number of COVID-19 cases in the UK surges, the situation may change.,0,0,0,0,1,-1,1
7116,1704823193,2020-02-03 23:43,Retweet,1,0,0,0,1,1,0
18881,5645756008,2020-02-18 23:57,【A Nurse's Anti-epidemic Diary: "On the Night Patient 9 Passed Away, She Held My Hand for 15 Minutes..." Sleepless Night, Her Eyes Filled with Entreaty and Despair】"On the night she passed away, she held my hand tightly for 15 minutes. From the day I took over this ward, someone reminded me to pay special attention to this aunt; she could pass away at any moment. So, I paid extra attention to her, checking on her condition from time to time, asking how she felt.

That day, as soon as I approached, she reached out her hand to me. I quickly went to hold hers and felt her strength. Her eyes were filled with entreaty and despair. I tried to comfort her but didn't know where to start... I could only repeatedly say to her: 'Don't be afraid, I'll always be by your side. Let's try one more time together; we'll definitely get through this night. Tomorrow, I'll ask the doctor to arrange a transfer bed for you...'

Chen Haiyan said that in the following hours, she would often go to the aunt's bedside. Once, the aunt in bed 9 held her hand again and desperately drew a 'transfer' character in her palm. But the aunt didn't wait until the next day; she passed away around 12 midnight. By that time, Chen Haiyan had already finished her shift but couldn't sleep due to worrying about the patient's condition.

'When I saw the message in the group from the nurse taking over the shift, I was deeply saddened for a long time. As a nurse for so many years, it's not that I haven't seen life and death. But usually, patients at the end of their lives are accompanied by their relatives. In such a special time, this lonely and helpless patient only had me by her side.'

Sometimes to cure, often to help, always to comfort. Chen Haiyan said that after coming to Wuhan, she hopes there will always be more hope than disappointment. #Zhong Nanshan Talks About the Peak of the COVID-19 Epidemic# #Looking for Anti-epidemic Heroes Among the People# #The First Batch of People Resuming Work#,332,96,72,-1,1,1,-1
623,5787059675,2020-01-24 23:20,#Chongqing Initiates Level I Response# #The Brightest Star on New Year's Eve# The anti-COVID-19 medical team from the Southwest Hospital and Xinqiao Hospital of the Army Medical University set off on New Year's Eve to support Wuhan! Salute to the heroes! We believe you will return victorious!

May every inch of our motherland's land be free of viruses in 2020! May everyone stay safe and healthy!

[Four group photos included],23,0,9,1,1,-1,1
10944,3912142391,2020-02-09 23:40,Had a long chat with an e-commerce friend today. He has a small team of about 20 people. Due to COVID-19, they've been out of work for over a month, suffering heavy losses. Monthly expenses for labor and venue are 300,000 yuan. He's extremely worried and doesn't know when things will return to normal. He's planning to start laying off employees if they can't resume work in a week  (reluctant move)). It's truly  chain reaction ; it's so tough! May the epidemic disappear soon, and may spring arrive faster! ,0,0,0,-1,-1,-1,-1
1969,2809303582,2020-01-26 23:29,[Respectful gesture]//@DXY.cn: COVID-19 (Science Popularization of COVID-19), retweeting...,0,0,0,0,1,1,0
29001,5872828878,2020-03-01 23:38,【#Possible Cluster Infection at a US Nursing Center#: 2 Confirmed Cases, Many Feeling Unwell [Microphone]】According to KING5 News in the US, local authorities in Washington State stated on the afternoon of the 29th that two cases of COVID-19 have been confirmed at a nursing facility in Kirkland, King County. One is a resident in their 70s, and the other is a healthcare worker in their 40s. Additionally, 52 people are showing symptoms of respiratory illness. #Focusing on the COVID-19 Epidemic# #US Epidemic# @Shicha Video https://url.us.m.mimecastprotect.com/s/At3ECOYEZruZwoz7YTEru4fGJsT0?domain=t.cn
23669,6169280943,2020-02-24 23:42,'Discussion on Clinical Prescription Selection for COVID-19 from the Perspective of Pu Fuzhou's Treatment of Adenovirus Pneumonia' Discussion on Clinical Prescription Selection for COVID-19 from the Perspective of Pu Fuzhou's Treatment of Adenovirus Pneumonia',0,0,0,0,-1,-1,0
16398,6082009258,2020-02-16 23:44,#Chang Kai from Hubei Film Studio Passes Away Due to COVID-19# He fought the battle,0,0,0,-1,1,1,-1
18292,5893660290,2020-02-18 23:40,Medical staff from Nanjing not only contributed their expertise but also provided meticulous psychological care to treat COVID-19 patients in Wuhan. A patient from Tongji Hospital, Guanggu Campus of Huazhong University of Science and Technology, who loves duck, expressed after being cured by them: "I must come to Nanjing to taste the delicacies when I get better." (Longhu Net) Nanjing Military Retirees Lecture Group's Weibo video,0,0,0,1,1,1,1
30212,3878049319,2020-03-02 23:51,Party and state leaders take the lead in donating to support COVID-19 prevention and control among Party members of the Central Party and State Organs https://url.us.m.mimecastprotect.com/s/leG8CPNMYvtNZq8jghz6CpfxYym0?domain=t.cn
12071,2413547640,2020-02-10 23:54,#Anti-epidemic Actions in Lu'an to Combat COVID-19# 【Jing'an District Qingshuihe Community: Old Party Members Step Up, Anti-epidemic Battle Sees Party Flag Fly High】 A party organization is a stronghold in battle; a party member is a banner. To combat the epidemic and protect the safety of community residents, since the outbreak of the novel coronavirus pneumonia, the vast number of party members in Qingshuihe Community, Qingshuihe Street, have heeded the call of the party branch and joined the epidemic prevention and control volunteer service team one after another. Different from other communities, most of the party members in Qingshuihe Community, represented by Liu Jiayou and Chen Xin, are elderly retired party members. Undeterred by the danger to their lives or the cold winter, they were the first to sign up for epidemic prevention and control volunteer services at the moment the community needed them. They dissuaded residents from gathering for meals or in crowds, and these old party members stood guard at the entrances of various residential compounds in the community, registering and screening incoming and outgoing vehicles. Though their contributions may seem as small as a rice flower, they strive to bloom like a peony. They have infected and influenced all community residents with their practical actions, allowing the party flag to fly high at the forefront of epidemic prevention and control.,1,1,0,1,1,1,1
24486,5178552465,2020-02-25 23:35,Why are all the infected officials
