# Supplementary material for: A hybrid extraction model for semantic knowledge discovery of water conservancy big data
Source: PeerJ Comput Sci. 2025 Jul 7;11:e2960. doi: 10.7717/peerj-cs.2960 (PMC12453640; doi:10.7717/peerj-cs.2960)
Supplement: Supplemental Information 10 [file peerj-cs-11-2960-s010.txt]

Index	user_id	created_at	content	like_num	repost_num	comment_num	manually_label	sentiment_baseline	senti_by_refined_snownlp	senti_by_jieba_sentiment
10289	2670985301	2020-02-08 23:52	B-Resisting M-Epidemic S We swear we will never retreat (Zhu Luodong) #Wuhan##Fighting the new pneumonia, we are in action# #Anti-epidemic action##All people unite to fight against the new crown pneumonia##Tribute to Chinese soldiers##Medical staff won't carry viruses when leaving the hospital##Military Fungi [super topic]##Hope the days ahead are all sweet# Military Fungi's Weibo video	6	0	0	1	1	1	1
33252	5622277724	2020-03-06 23:22	#17 new imported cases of COVID-19 in Gansu# Here we go again [perplexed] I'm gonna faint, seriously	1	0	1	0	-1	-1	1
15869	5936449524	2020-02-15 23:54	#COVID-19 has started to spread in Japan# Damn it	0	0	0	0	0	0	1
14422	2211096821	2020-02-13 23:59	Japan confirms 1 more case of COVID-19, total number of confirmed cases reaches 251 http://t.cn/A6hGfqoZ	0	0	0	0	-1	-1	1
23309	6303064815	2020-02-23 23:59	//@Weibo Debunking:#Weibo Debunking# Jinyintan Hospital: The 5 foreign athletes who got sick at the Military World Games all had malaria, unrelated to COVID-19	0	0	0	0	1	-1	1
28245	5671593372	2020-02-29 23:49	#3,150 cumulative cases of COVID-19 in South Korea# Please be safe	0	0	0	1	-1	-1	-1
35010	1344576190	2020-03-08 23:01	The "epidemic test" answer sheet for smart city construction: Sorting out operational practices in 9 aspects (selection and appointment exam preparation for public servant recruitment) http://t.cn/A673fgda. Since the pilot work was launched in 2012, China's smart city construction has covered fields such as government affairs, transportation, industry, technology, education, medical care, social …	1	0	0	0	1	1	1
3638	3174995907	2020-01-28 22:28	#All people unite to fight against COVID-19# Try not to go out. If you do, don't forget to wear a mask. Washing your hands when you get home is the top priority! May everyone be safe~ [hugs][hugs] China Fire Protection's video	0	0	0	1	0	-1	1
12603	5375603707	2020-02-11 23:57	[#A 15-day heart journey of a COVID-19 cured patient: From panic to joy# #All people unite to fight the epidemic# "From arriving at the ward, to being suspected - confirmed - recovered - discharged, from emotional lows to near collapse, to being a bit reluctant to leave the medical staff here..." Recently, after the first COVID-19 patient in Erenhot City, Inner Mongolia, was discharged from the h…	2	0	4	1	1	1	-1
19001	6043112342	2020-02-19 23:26	[Xixian News] Jin Ping presided over a special meeting on key tasks during the COVID-19 epidemic prevention and control period in Xixian County Xixian Media's Weibo video	0	0	0	0	0	-1	1
21816	1494911135	2020-02-22 23:25	//@Dadao Guangfa 123://@TCM Zou Lei: It's closely related to the early groundwork laid by TCM Director Liu Weizhong, but there's only such a store nationwide with no branches. How sad. #Post-Opium War Era##TCM Fights Against COVID-19#	2	2	1	-1	1	1	1
5686	5435882101	2020-01-30 23:59	Huang Xianglong, Party Secretary of Songzi City Committee, Hubei, is suspected of being infected with the new coronavirus pneumonia and is currently undergoing treatment. He was last seen in public on January 20 >> http://t.cn/A6PoqSsx Huang Xianglong, Party Secretary of Songzi City Committee, Hubei, is suspected of being infected with the new coronavirus pneumonia and is currently undergoing tre…	5	0	0	0	1	-1	-1
19223	7051224031	2020-02-19 23:34	#Dongqiudi# Zhong Nanshan collaborates with Harvard University to establish a COVID-19 scientific research task force. Today at 10 a.m., Academician Zhong Nanshan and his team held another video conference with medical experts from Harvard University in Guangzhou to discuss rapid detection and diagnosis, clinical treatment, drug screening, epidemic... http://t.cn/A6hOOC8q (Shared from @Dongqiudi)	0	0	0	0	1	-1	1
21302	6291858077	2020-02-21 23:50	#Another doctor in Wuhan passes away due to COVID-19# It's truly heartbreaking. Once again, tribute to the frontline medical staff! [heart] You are the heroes of our time!	1	0	0	1	1	1	-1
17365	7006200464	2020-02-17 23:39	Weifang Medical University Affiliated Hospital lifts medical observation for medical staff. No medical staff were infected. Due to patient Zhang Fang's concealment of contact and travel history (the public security organ has filed the case for investigation), 68 personnel in our hospital were isolated for medical observation. Currently, the medical observation period has ended. Those under observ…	0	0	0	0	1	-1	1
5879	1294760181	2020-01-31 23:42	//@Yao Chen: Help needed: Can anyone help this expectant mother who is about to give birth? @Nan Guo's Big Baby://@War History Research WHS: The blogger's wife is 38+ weeks pregnant and showing symptoms of COVID-19 infection. Hospitals that can accept her have no maternity wards, and hospitals with maternity wards cannot accept her. Please ask friends in Wuhan to help inquire which hospital can a…	0	0	0	1	1	-1	-1
23109	5280557418	2020-02-23 23:54	#Doctor Huang Wenjun passed away due to COVID-19# May he rest in peace [candle]	1	0	0	-1	1	1	-1
17023	1748084660	2020-02-16 23:57	#Wuhan announces hospitals for non-COVID-19 patients#	0	1	0	0	-1	-1	-1
23399	5559227970	2020-02-24 23:33	#Taiwan's confirmed COVID-19 cases increase to 30# Serves you right, retribution. Don't worry, we won't give our masks to Taiwan even if we throw them into the sewer	27	0	0	-1	-1	-1	-1
22913	6082872068	2020-02-23 23:48	Latest study by the Chinese Academy of Sciences: Huanan Seafood Market is not the origin of the new coronavirus. #Zhong Nanshan says the current priority is to distinguish between influenza and COVID-19##China's first reusable mask# [2 group photos]	1	0	0	0	1	0	1
27862	5541405531	2020-02-29 23:36	#Police crack down on gambling den disguised as a fruit shop# 【People only entering but not leaving a "fruit shop"? Changzhou police crack down on a gambling den disguised as a "fruit shop"!】After the outbreak of the COVID-19 epidemic, non-essential public places such as chess and card rooms, bath and leisure centers, and elderly activity rooms have all been closed. However, some people still hav…	2	0	2	0	1	-1	-1
6155	1632709034	2020-02-01 23:24	[heart]	0	0	0	1	0	0	0
27911	3212648071	2020-02-29 23:37	#945 people infected with COVID-19 in Japan# Are those on the cruise ship still being counted? [] Tianjin Display map	0	0	1	-1	-1	0	1
28695	6665859867	2020-03-01 23:26	#Confirmed COVID-19 patient (sī zì, meaning "privately") leaves hospital for a walk and posts a video to show off##A confirmed COVID-19 patient (sī zì, meaning "privately") leaves hospital for a walk and posts a video to show off# How should such a person be punished?	0	0	0	-1	-1	-1	-1
11319	1700087532	2020-02-09 23:57	#Hunan's prevention and control of new pneumonia# 【Fighting the epidemic together丨Hunan Province provide (duì kǒu zhī yuán, meaning "paired assistance") to Huanggang City, Hubei】On the evening of the 9th, a reporter learned from the Hunan Provincial Health Commission that the General Office of the National Health Commission issued a document today clarifying that Hunan Province and Shandong Provi…	3	1	6	1	1	-1	1
19108	1913366611	2020-02-19 23:30	[#Zhong Nanshan responds to the use of drugs for COVID-19# As long as it is found to be effective, it should be used] Zhong Nanshan introduced: Chloroquine phosphate is not a specific drug for now, but it is an effective one. As long as it is found to be effective, it should be used. In the face of a disease we have never encountered before, we need to do some experiments and feel our way. As lon…	0	0	0	1	1	1	1
25527	6178333952	2020-02-26 23:50	#New COVID-19 cases outside China exceed those inside# Now I think, what if the epidemic had happened in other countries? We can pool the efforts of the whole country to resist the epidemic together to achieve the current situation. Other countries can't even copy our homework well. I'm a bit afraid to think about the future development of the epidemic behind!	1	0	0	1	1	1	-1
18377	5171443308	2020-02-18 23:42	//@Global Times:[]	0	0	0	0	0	0	0
29400	6857247517	2020-03-01 23:56	#Pay attention to COVID-19# 【Point	1	0	0	1	1	0	1
31780	6601131493	2020-03-04 23:43	[Officers and soldiers of the Armed Police assist in setting up isolation points for cured personnel] As more and more COVID-19 patients are cured, officers and soldiers of the Wuhan Detachment of the Armed Police Force of Hubei actively assist local departments in Wuhan in promptly organizing 150 isolation rooms. (Military Report) CCTV Military Report's Weibo video	1	0	0	0	0	-1	-1
16900	1737486711	2020-02-16 23:55	[CCTV Network Commentary] Please "experts" be cautious with your "golden words". I was deeply impressed by the expert's assertion at the Shanghai press conference that "the transmission routes of COVID-19 include aerosol transmission." [CCTV Network Commentary] Please "experts" be cautious with your "golden words"	0	0	0	0	1	-1	1
778	6575734922	2020-01-24 23:31	#Henan releases epidemic prevention SMS# These days, I only see online praises for Henan's measures, but there's no action at all in our place. No SMS, no publicity. People's knowledge about COVID-19 is limited to it being a contagious disease. They know they should wear masks, but they don't know what kind of masks to wear. Some even buy cotton masks. The disposable masks in pharmacies are also …	13	0	30	-1	-1	-1	-1
12484	7381838209	2020-02-11 23:52	Took 20 high-speed trains! A high-speed rail cleaner in Shaanxi confirmed with COVID-19 Huashang Daily 21 minutes ago On February 9, 2020, a confirmed case of novel coronavirus pneumonia was reported in Chengcheng County, Shaanxi Province. The patient, Wang XX, is a high-speed rail cleaner. Before the onset of the disease, she served on multiple high-speed trains, with the following activity(gǔjì…
